# Supplementary material for: Genetic variation in human drug-related genes
Source: Genome Med. 2017 Dec 22;9:117. doi: 10.1186/s13073-017-0502-5 (PMC5740940; doi:10.1186/s13073-017-0502-5)
Supplement: Supplementary file 2 — All supplemental tables cited in the text. Enclosed data include data set meta-information, CAP scores for all drug-related genes, DRP scores for all drugs, CAP and DRP differences between populations, and a comparison between allele frequencies in the studied data set and CPIC guidelines. (XLSX 776 kb) [file 13073_2017_502_MOESM2_ESM.xlsx]

## Sheet: Home
This file contains supplemental tables 2 to 7 of the manuscript
Title: Genetic variation in human drug-related genes
Authors: C.P.I. Schärfe, R. Tremmel, M. Schwab, O. Kohlbacher, and D.S. Marks
Abbreviations and definitions
AFR	African ancesrty
AMR	American&Latino ancestry
SAS	South Asian ancestry
EAS	East Asian ancetry
NFE	Non-Finnish European ancestry
FIN	Finnish ancestry
common	allele frequency >= 0.1%
rare	allele frequency < 0.1%
LoF	Loss of Function
CAP score	cumulative allele probability
DRP	drug risk probability

## Sheet: S1 - CAP
HGNC ID	gene symbol	uniprot_ids	protein length	pharmacogene group	pharmacogene subgroup	functional variants	CAP_functional	rare functional variants	CAP_rare_functional	LoF variants	CAP_LoF	number existing variants	existing variants	nonsense variants	missense variants	SIFT tolerated	SIFT missing	SIFT deleterious	PolyPhen-2 tolerated	PolyPhen-2 missing	PolyPhen-2 deleterious	global - rare	global - common	AFR - rare	AFR - common	AMR - rare	AMR - common	SAS - rare	SAS - common	EAS - rare	EAS - common	NFR - rare	NFE - common	FIN - rare	FIN - common
2632	CYP2F1	P24903	491	ADME	CYP450	95	0.44124	90	0.00904	18	0.38406	34	rs11333881,rs147516459,rs147516459,rs376223454,rs199736867&COSM1316829,rs140997784,rs200700685,rs199722558,rs199588250,rs57670668,rs57670668,rs199931801,rs372092393,rs140643766,rs149137622,rs149278083,COSM996930,COSM996930,rs144137084,rs369146753,rs372824170,COSM260353,rs369493486,rs369493486,rs150197628,rs139008556,rs199974498&COSM996931,rs367923974,rs138507242,rs138507242,rs368705802,rs14619086…	18	77	0	18	77	0	18	77	90	5	89	6	91	4	90	5	91	4	91	4	91	4
2644	CYP4B1	P13584	511	ADME	CYP450	102	0.49025	98	0.00818	23	0.27435	39	COSM230854,rs74072924,rs150307866,rs116105604,rs370962235,rs200120700,rs368797537,rs144659997,rs3215983&COSM1343170,COSM910365,rs200196483,rs56059446,rs56059446,COSM910361,rs377363512,rs148753850,COSM1687625,rs200388090,COSM1492069,rs144157811,COSM535430,rs145508204,rs4646487,rs375763149,rs377113040,rs138537119,rs45463299,rs376093889,rs201173499,rs12094024,rs59694031,rs373978131,rs144321901,rs148…	23	79	0	23	79	0	23	79	98	4	95	7	97	5	99	3	100	2	100	2	99	3
4642	GSTT2	P0CG29	244	ADME	phase II enzyme	1	0.26863			1	0.26863	1	rs76498342	1	0	0	1	0	0	1	0	0	1	0	1	0	1	0	1	0	1	0	1	0	1
46	ABCB5	Q2M3G0	1257	ADME	transporter	327	0.7429	318	0.03238	69	0.22035	103	rs17143187,rs17143187,rs141511940,COSM1088290,rs193255587,COSM1449899&COSM1449898&COSM134159,COSM182784,rs144050488,COSM1549407&COSM1698390&COSM1549408&COSM1698391,rs187350002,rs76179099,rs370367719,rs199675268,rs6461515,rs202149032,rs374518087,rs200343372&COSM1449906&COSM1449907,rs201925737,rs373651350,rs146527949,COSM1449893,rs374494568,rs17143212,rs190460902,COSM1088290,rs368226947&COSM1088291…	69	258	0	69	258	0	69	258	318	9	304	23	316	11	320	7	315	12	320	7	320	7
3616	FCGR2A	P12318	317	target	target	29	0.19846	27	0.00074	9	0.19588	10	rs9427397,rs377489184,rs201954965,rs373917327,rs368359610,rs372790116,rs146641538,rs149603892,rs146883516	9	20	0	9	20	0	9	20	27	2	28	1	27	2	28	1	28	1	27	2	27	2
17450	CYP3A43	Q9HB55	503	ADME	CYP450	101	0.15603	98	0.00915	28	0.10742	31	rs61469810&CD040166,rs143159480,rs201708823,rs148195838,COSM1249595,rs143991326,rs149091175,rs201313822,rs371606320,rs145433087,rs377124793,rs138160753,rs149535630,rs189593899,rs201708823,rs376007798,COSM1132900,rs142965961,rs141131428,rs183651150,rs78548296,rs368001388,rs144190027,rs45621431,rs45621431,rs201357754,rs150911868&COSM1202873,rs143991326,rs145743239,rs142155405,rs199622820,rs20208167…	29	72	0	28	73	0	28	73	98	3	96	5	95	6	99	2	101	0	99	2	99	2
2611	CYP2A7	P20853	494	ADME	CYP450	98	0.27206	92	0.00965	24	0.10031	34	rs71358943,rs202236701,rs191287227,rs201965251,rs200892263,rs202236701,rs75152309,rs138869707,rs190860163,rs111390860,rs151290022,rs150178247,rs150178247,rs183006284,rs146328395,rs201592579&COSM1393910,rs201592579&COSM1393910,rs138256878&COSM1129844,rs377749463,rs146193813,rs373592664&COSM1564412,rs373592664&COSM1564412,rs144797839,rs147586806&COSM189479,rs372835097&COSM439565,rs372835097&COSM439…	24	74	0	24	74	0	24	74	92	6	91	7	93	5	93	5	94	4	94	4	94	4
8495	SLC22A14	Q9Y267	594	ADME	transporter	98	0.53392	90	0.00652	23	0.08772	30	rs753331&CS057900,rs114933334,rs188150140,rs371748782,rs138793839,rs149623839,rs116205264&COSM1178971,rs368447156,rs34043027,rs112787944,rs145348200,rs372904499,rs9847584,rs77826783,rs144855969,rs146067679,COSM1044187,rs369606081,rs138017435,COSM1566790,rs375343792,rs200813418,rs116741759,rs34256819,rs149097420,rs112460819,rs373448797,rs369916421,rs240033,rs240033,rs240033	23	75	0	23	75	0	23	75	90	8	90	8	92	6	92	6	94	4	94	4	93	5
3229	EGF	P01133	1207	target	target	131	0.08924	129	0.00563	35	0.08221	29	rs369702571&COSM1205038,rs142198895,rs140133196,rs138244768,rs149589582,rs79786166,rs200379290,rs142717890,COSM1205039,rs143612590,rs372658291,rs371439656,rs371439656,rs375461228,rs146224376,COSM1538812,rs112168633,rs149448320,rs185277473&COSM1050019,rs115396821,COSM296682,rs188713225,rs373411969,rs6413481,rs375844241,COSM1050029,rs144966505,rs149056615,rs376756269	35	96	0	35	96	0	35	96	129	2	129	2	130	1	128	3	130	1	130	1	131	0
14640	ABCC12	Q96J65	1359	ADME	transporter	252	0.10731	245	0.01888	68	0.07415	79	rs141979519,TMP_ESP_16_48120680_48120679,rs370225180,TMP_ESP_16_48125094_48125095,rs36102575,rs187842439,rs374564911,rs151150316,rs201906779,rs146815895,rs186956235&COSM970951,TMP_ESP_16_48164750_48164750,rs144350536,rs142926867,rs141807269,TMP_ESP_16_48174813_48174813,rs374895198,rs374895198,rs148766183,rs146877086,rs148156488,COSM1679069,rs150215788&COSM242738,rs12373105,rs377501719,rs368257926…	69	183	0	68	184	0	68	184	245	7	242	10	246	6	249	3	246	6	248	4	247	5
12542	UGT2A1	Q9Y4X1	527	ADME	phase II enzyme	146	0.31924	142	0.01165	30	0.06723	49	rs139303872&COSM225850,TMP_ESP_4_70455311_70455310,rs369701259,rs201309430,TMP_ESP_4_70460908_70460909,rs139337193&COSM1161898&COSM1161897,rs138827969,rs111696697,rs200495894,rs376073652,rs199840845,rs144056072,rs141510881,rs199765285,rs150861593&COSM481452&COSM481451,COSM286279,COSM404617&COSM404616,rs149562826,rs371649258,COSM364627&COSM364626,rs146047027,rs376828121,rs375410043,rs148464836,rs3…	30	116	0	30	116	0	30	116	142	4	139	7	142	4	142	4	143	3	143	3	143	3
1863	CES1	P23141	567	target, ADME	target, phase I enzyme	88	0.14421	85	0.01088	23	0.06009	34	rs185780477,TMP_ESP_16_55846946_55846946,rs140353865&COSM108142,rs140353865&COSM108142,rs4513095,rs144078935,rs376597833,CD083287,TMP_ESP_16_55860094_55860094,rs151291296,rs139063675,rs376976316,rs376976316,COSM353923,rs201004290,COSM1378417,rs201879239,COSM1179121,rs115629050,rs115629050,COSM1519384,rs184487882,rs150241462,rs373720580,rs373720580,rs369300055,rs369300055,rs201065375,rs372957576,r…	23	65	0	23	65	0	23	65	85	3	82	6	86	2	84	4	86	2	85	3	85	3
3009	DPP4	P27487	766	target	target	130	0.06141	129	0.00679	36	0.05627	45	rs143054193,rs201024370&COSM1325830,TMP_ESP_2_162875728_162875731,rs200659443,rs201465469,rs200977621,TMP_ESP_2_162902117_162902118,rs377724471,rs116302758,rs144519975,rs145529637,rs142600908,rs142229257,rs199667955,rs370324535,COSM717236,rs200726335,rs367803685,rs199925807,rs373101146,rs149643982&COSM1400446,rs201712012,rs200430209&COSM329327,rs200298322,rs369643133,rs202231326,rs201959805,rs377…	36	94	0	36	94	0	36	94	129	1	128	2	129	1	128	2	129	1	129	1	129	1
2625	CYP2D6	P10635	497	ADME	CYP450	110	0.59609	102	0.01042	21	0.04486	48	TMP_ESP_22_42523533_42523532,rs147960066&CM068222,rs72549349&CS035908,rs368858603,rs367543000,rs35742686&CD900279,rs201501394&COSM1327198&COSM1327199,rs5030865&CM950334&CM992872,rs5030655&rs374050826&CD941660,rs370580423,rs199722016,rs185772085,rs138229048,rs377332667,rs149686350&COSM419522&COSM419523,rs1058172&COSM445067&COSM445068,rs1058172&COSM445067&COSM445068,rs367922258,rs139441693,COSM1416…	21	89	0	21	89	0	21	89	102	8	100	10	104	6	104	6	103	7	105	5	104	6
1659	CD33	P20138	364	target	target	55	0.03903	52	0.00274	18	0.03684	18	rs375190365,rs201074739&TMP_ESP_19_51729104_51729107,COSM1525968,rs201473304,rs273621,rs371490488,COSM999953,rs138300409,rs143526600,rs202143203,rs377323798,rs201342074&COSM567362,rs201528319,COSM1247695,COSM1247695,rs4082929,rs373695410,rs374286140	18	37	0	18	37	0	18	37	52	3	52	3	53	2	55	0	54	1	54	1	54	1
2638	CYP3A5	P20815	502	ADME	CYP450	92	0.04453	89	0.00837	29	0.03602	36	rs149664815,rs41303343,rs111371159,rs148176345&COSM216077,rs201260783,TMP_ESP_7_99264235_99264234,TMP_ESP_7_99264254_99264254,rs373134805,rs55965422&CS016166,TMP_ESP_7_99270274_99270273,rs200579169,rs28365085,rs184177673,rs147472467,rs41279854&CM033965,rs377454308,rs370299887,rs140521496,rs369060445&COSM1661356,rs369060445&COSM1661356,rs149888520,COSM1698997,rs188366390,COSM325104,rs201632515,rs1…	30	62	0	29	63	0	29	63	89	3	87	5	89	3	89	3	90	2	90	2	89	3
7156	MMP10	P09238	476	target	target	104	0.13907	99	0.00852	26	0.03422	34	rs147267769,rs147267769,TMP_ESP_11_102643609_102643609,rs150825082&COSM922275,rs374155678,rs202054159,rs17860955,rs374020139&COSM32524,TMP_ESP_11_102650053_102650052,rs370317966,rs374367122,rs140778053,rs143648713,rs139168339,rs377147064,rs201248623,rs201248623,rs143542625,rs139185475&COSM1350394,rs376370910&COSM466217,COSM922278,rs183383744,rs369185884,rs377625989,rs150476362,rs371872352,rs13835…	27	77	0	26	78	0	26	78	99	5	100	4	100	4	101	3	101	3	100	4	102	2
2620	CYP2C18	P33260	490	ADME	CYP450	123	0.37166	116	0.00451	24	0.03076	34	rs199738454,rs41291550&CM963040&COSM146999,rs375456478,rs370796169,rs141271146,COSM686022,TMP_ESP_10_96480154_96480154,TMP_ESP_10_96484174_96484173,rs138045916,rs146239394,COSM540056,rs368264095,rs117111102,COSM921725,rs115091705,rs139238143,COSM1202850,rs41303835,COSM921728,rs373847336,rs141829322,rs60181876,COSM1297524,rs59636573,rs140111676&COSM109652&COSM1506380,rs145173626,rs142667327&COSM37…	24	99	0	24	99	0	24	99	116	7	117	6	120	3	119	4	120	3	119	4	119	4
7155	MMP1	P03956	469	target	target	125	0.04045	122	0.01119	29	0.0271	40	rs61753766,rs199890858,COSM162530,rs370904125,rs17879749,rs141392515,rs141894365,rs139018071,rs146623880,rs181629882&COSM685766,rs181629882&COSM685766,rs141429213,rs370930997,rs201622381,rs201622381,rs150423527,rs371023437,rs59142365,COSM1676389,COSM1350400,rs376000351,rs149950482,rs375378659,COSM1350401,rs367819210,rs367819210,rs374237181,rs200225512&COSM1676391,rs186925812,COSM685765,COSM167639…	29	96	0	29	96	0	29	96	122	3	121	4	123	2	123	2	123	2	121	4	124	1
9609	PTH2R	P49190	550	target	target	119	0.05641	117	0.00947	29	0.02699	36	rs150516304,rs199669887,rs61742329,rs144936061,rs149710383,rs148627602,rs376529242,rs375399966,rs183627553,rs201789837,COSM573078,rs142209174,rs267599176&COSM1015678,rs148656389,COSM573077,rs373798724,rs61744730,COSM1404930,rs139604330,rs201013034,rs143633380,rs143390240,COSM1691890,rs141069363,rs200192411,COSM1015684,rs201254276,COSM719514,COSM1015686,COSM209796,COSM209796,rs199732466,COSM101568…	29	90	0	29	90	0	29	90	117	2	117	2	116	3	116	3	118	1	117	2	115	4
48	ABCB7	O75027	752	ADME	transporter	8	0.02411	7	0.00174	2	0.02243	5	rs61323727,rs151288786,rs139675334,rs149781534	2	6	0	2	6	0	2	6	7	1	6	2	7	1	7	1	8	0	7	1	7	1
20575	CYP4A22	Q5TCH4	519	ADME	CYP450	99	0.62227	92	0.00698	27	0.01855	34	TMP_ESP_1_47606508_47606507,rs112811686,COSM1661357,rs200832137,rs200209359,rs201802480,COSM1296529,rs137980355,rs144569653,rs148805480,rs112604161,COSM1627101,rs2056900,rs2056900,rs371221965,rs138940178&COSM122467,rs200279801,rs369774561,rs199906672,rs375004222,rs369004314,rs372905572,rs370559458,rs61736431,rs148459778,rs143777632,rs199782847,rs199782847,rs149509404,rs147763791,rs147763791,rs139…	27	72	0	27	72	0	27	72	92	7	91	8	92	7	94	5	94	5	94	5	93	6
11453	SULT1A1	P50225	295	ADME	phase II enzyme	64	0.02173	63	0.00469	19	0.01808	17	rs376199654,rs200013410,rs147218626,rs144422872,rs141343888&COSM1377157,rs79527462,rs199652361,rs141878102,COSM1267017&COSM1267018,rs11546425,rs144188544,rs200954146,rs368927464,rs201317421&COSM1518853,rs369692454,rs369692454,rs201975952	19	45	0	19	45	0	19	45	63	1	64	0	63	1	64	0	62	2	64	0	64	0
16768	GRIN3B	O60391	1043	target	target	188	0.3189	181	0.01533	19	0.01573	57	rs200418870,COSM1398318,rs112116006,rs372236209,rs375645814,rs201293199,rs199836408,rs147521452,rs201092021&COSM320715,rs140599178,rs201400509,rs201400509,rs377572345,rs377572345,rs377629131&COSM1253767,rs140937568,rs375104717,rs79277136,rs200427089,rs369654068,COSM389260,rs147505119,rs188035828,COSM1158537,rs138502614,rs143489067,rs372884403,rs376296317,rs368382957,rs199815808,rs112116006,rs1442…	19	169	0	19	169	0	19	169	181	7	182	6	181	7	187	1	182	6	185	3	185	3
20583	CYP4Z1	Q86W10	505	ADME	CYP450	72	0.01695	71	0.00587	18	0.0126	19	rs142469011,rs202100105,rs149156333,rs142306823&COSM1249617,rs145478155,rs181315648,rs146576339&COSM910386,rs377341729,rs375128008,COSM1687637,rs144381041,rs149156333,rs201097161,rs373398954,rs201816403,rs374435579,rs139887951,rs139887951,rs145758676,rs199507217	18	54	0	18	54	0	18	54	71	1	70	2	72	0	71	1	71	1	72	0	71	1
10961	SLCO1B3	Q9NPD5	702	ADME	transporter	180	0.23375	177	0.01362	58	0.01251	54	TMP_ESP_12_21008081_21008080,rs374153422&COSM692862,TMP_ESP_12_21014018_21014021,COSM223531,rs374015229,TMP_ESP_12_21028294_21028297,TMP_ESP_12_21028301_21028300,rs140033394,rs201833947,rs369045586&COSM937872,TMP_ESP_12_21033857_21033858,TMP_ESP_12_21033874_21033874&COSM937874,rs367949187,TMP_ESP_12_21054330_21054331,rs143827641,rs374608664,rs200793002,rs377570761,rs374761449,rs368817817,rs368091…	58	122	0	58	122	0	58	122	177	3	177	3	177	3	177	3	180	0	178	2	177	3
56	ABCC5	O15440	1437	ADME	transporter	124	0.01634	123	0.00615	16	0.01244	36	rs201252879,COSM1143204&COSM582697&COSM174742,rs373817263,COSM80814,COSM1162455,rs372595266,rs377163281,rs201309685,COSM238640,rs11552530,COSM1580052,rs180766285&COSM1181352,rs200996972,rs185429295,rs376038853,COSM1421240,rs201211187,rs199959386,rs199959386,COSM1421241,rs374919177,rs369172881,rs202101976,COSM289137,rs376174145,rs368834369,rs377218084,rs368112213,rs370934485&COSM1537290,COSM209006…	16	108	0	16	108	0	16	108	123	1	122	2	123	1	122	2	122	2	123	1	124	0
10959	SLCO1B1	Q9Y6L6	691	ADME	transporter	165	0.25951	161	0.00772	42	0.01175	54	rs376829525,rs77271279,rs183501729,rs71581988,CS077887,COSM937907,rs71581941&CM077886,TMP_ESP_12_21377677_21377677,rs200994482,rs200994482,rs183624077,rs370556411,rs139257324&COSM182981,rs61760182,rs373327528,COSM182982,rs144508550,COSM1666788,rs202074496,rs138374684,rs141467543,rs141467543,rs4149056&CM043777,rs138965366&COSM136053,rs142101690,rs200331427&COSM1511461,COSM171627,rs150623527,rs1396…	42	123	0	42	123	0	42	123	161	4	162	3	161	4	163	2	160	5	163	2	163	2
2621	CYP2C19	P33261	490	ADME	CYP450	137	0.03993	131	0.00801	23	0.01174	54	rs374036992,rs4986893&CM942096&COSM147000,rs72558186&CS992237,rs59705169&COSM921738,rs59705169&COSM921738,rs200506574,COSM1284392,TMP_ESP_10_96609716_96609716,rs28399504&CM983291,rs28399504&CM983291,rs150045105,rs145328984,rs118203756,rs375159521,rs372985779,rs372875966,rs41291556&CM992158,rs202170044,rs202170044,rs200346442,rs200150287,rs150152656,rs371309036,rs149590953,rs374950950,rs368767518&…	25	112	0	23	114	0	23	114	131	6	131	6	133	4	136	1	135	2	134	3	136	1
3012	DPYD	Q12882	1025	ADME	phase I enzyme	201	0.19186	197	0.01187	34	0.01163	70	rs3918290&CS961553,rs3918290&CS961553,rs190577302,rs373109111,rs146170505,CM035640,COSM117982,rs189768576,rs141597515,rs375356630,rs72549310&CM033886,rs201268750,rs141044036,rs67376798&CM003590,rs372307932,rs1801267&CM973073,rs147545709,COSM536965,rs199777072,COSM227678,rs200643089,COSM144451,rs112766203,rs60511679,rs146529561,rs145548112&COSM1345096,rs202212118,rs187713395,rs137999090,rs13854588…	34	167	0	34	167	0	34	167	197	4	196	5	198	3	197	4	198	3	198	3	199	2
9595	PTGER3	P43115	390	target	target	16	0.01101	15	0.00054	1	0.01048	6	TMP_ESP_1_71418662_71418662,rs140919282,rs200372986,rs145566767,rs143267522	1	15	0	1	15	0	1	15	15	1	16	0	15	1	16	0	16	0	15	1	15	1
6258	KCNJ12	Q14500	433	target	target	134	0.03976	130	0.01798	8	0.00994	43	rs144702327,rs200772314,rs3752032,COSM1710027,COSM334047,rs41284970,rs144531040,rs140486656,rs199966356&COSM321123,rs377320706,COSM560201,rs138165053&COSM334048,rs138165053&COSM334048,rs112342786,rs137885339,rs142309738,rs373025520&COSM182986,rs145471133&COSM252559,rs145471133&COSM252559,rs372398945,rs372398945,rs369762448,rs147680561,COSM1520423,rs373903627,rs373903627,rs373382377&COSM1211518&CO…	8	126	0	8	126	0	8	126	130	4	123	11	131	3	129	5	133	1	132	2	133	1
20772	TUBB3	Q13509	450	target	cancer target	121	0.2276	114	0.01477	17	0.00856	53	rs201533137&CM032010,rs312262906,rs373707533,rs201326893&CM020740,TMP_ESP_16_89986203_89986202&CI004927,rs370040645,rs143395134,TMP_ESP_16_90001276_90001276,rs61996344&CM041791,rs372590533,rs377122753,rs371458749,rs34474212&CM020739,CM041792,rs1805006&CM962714,rs1805006&CM962714,rs192276807,rs2229617&CM062834,rs374827260,rs200616835,rs370094672,rs11547464&CM994355,rs1805007&CM981238,rs149922657,r…	17	104	0	17	104	0	17	104	114	7	114	7	114	7	116	5	121	0	112	9	116	5
11454	SULT1A2	P50226	295	ADME	phase II enzyme	76	0.53515	72	0.00697	22	0.00854	29	rs138147609,rs376634248,rs199931808,rs140083881,rs34699167,rs373666204,rs371864637,rs375140568,rs55845129,rs45472392,rs1059491&COSM1579553,rs201546883,rs183030982,COSM969490,rs138180373,rs191186879,rs146000533,rs149882658,COSM471585,rs181378092,rs147555218,rs145829692,rs368550217,rs370207297,rs148980876,rs148980876,rs141979421,rs10797300,rs183003524	23	53	0	22	54	0	22	54	72	4	73	3	75	1	74	2	73	3	75	1	75	1
7316	MS4A2	Q01362	244	target	target	42	0.10432	40	0.00596	13	0.00718	14	rs371879070,rs138180929&CM980738,rs17860459,rs17860459,rs140124027&CM980737,rs140532711,rs199688918,rs371960706,rs371879070,rs183666025,rs369384889,rs373183910,COSM1286278,rs372731924,rs569108&CM960639	14	28	0	13	29	0	13	29	40	2	41	1	41	1	38	4	40	2	40	2	39	3
4626	GSTA1	P08263	222	ADME	phase II enzyme	51	0.008	50	0.00145	14	0.00691	16	rs374361982,rs148795539,rs373453371,rs200960381,rs200960381,COSM1634851,rs374431368,rs374431368,COSM1080274,rs367956745,rs373523033,rs377563660,rs138688572,rs140333826,rs148112903,rs138678278,rs367590266	15	36	0	14	37	0	14	37	50	1	50	1	50	1	51	0	51	0	50	1	50	1
7175	MMP8	P22894	467	target	target	117	0.00964	117	0.00964	34	0.00644	24	rs147573175,rs141116762,rs141116762,rs141116762,rs201814517,rs201814517,rs201548203,rs201548203,rs147405648,rs199670970,COSM282833,rs144310642,COSM1350383,rs200336086,rs370992388,COSM142064,COSM75435,COSM1704487,COSM1704487,rs147290639,rs147290639,rs139865836,rs145760647,rs145760647,rs144176881,rs34428739,rs146764003,rs377713056,rs138678979,rs61747594	34	83	0	34	83	0	34	83	117	0	114	3	116	1	116	1	113	4	116	1	116	1
3026	DRD5	P21918	477	target	target	114	0.02047	112	0.00809	22	0.00622	35	rs370317852&COSM1130981,COSM1059113,rs139837734,rs374715955,rs145497708&CM995180&COSM355462,COSM345668,rs372758943,rs144460797,rs113223975,rs148402761&CM994653,COSM1130982,rs372277553&COSM1250703,rs200733038,rs375459639,rs144132215&COSM109875&COSM1250704,rs2227843,rs371771975,rs142417212,rs142417212,rs2227847,rs200119048,rs371407561,COSM371426,COSM371426,rs374715955,rs150701938&COSM1059120,rs1399…	22	92	0	22	92	0	22	92	112	2	113	1	112	2	112	2	113	1	112	2	111	3
7645	NAT1	P18440	290	ADME	phase II enzyme	50	0.01759	47	0.00126	16	0.00572	16	rs56318881&CM065334,rs200617057,rs371668421,rs5030839&CM981375,COSM1097650&COSM1154974,COSM1097646&COSM1597612,rs369130089,rs56379106&CM983881,rs138061602&COSM1097647&COSM1154972,rs200617057,rs377662129,rs145975713,rs376036465,rs370302501,rs56172717&CM024570,COSM1097651&COSM1597610	16	34	0	16	34	0	16	34	47	3	49	1	48	2	50	0	50	0	47	3	48	2
18120	SLC22A11	Q9NSA0	550	ADME	transporter	109	0.01384	107	0.00561	21	0.00571	32	rs35008345,rs374763968,TMP_ESP_11_64323805_64323805,COSM1628150,COSM263690,COSM267433,rs141159367,rs374763968,rs143217473,rs376493091,rs2277313,rs140236068,rs374708371,rs374708371,COSM1628151,rs374535538,COSM429546,rs367925828,rs143422525,rs138025232,rs143517447,rs370072879,rs370072879,rs147522958&CM085926,COSM333833,rs142048527,rs373903198,rs200940800,rs202093584&COSM930135,rs373906134,rs1409899…	21	88	0	21	88	0	21	88	107	2	109	0	108	1	109	0	108	1	107	2	107	2
7043	MGAM	O43451	1857	target	target	301	0.05382	298	0.02652	62	0.00569	87	rs138090433,rs138090433,rs372438770,rs372587929,rs372045141,COSM1086421&COSM1086420&COSM1086418,rs368880817,rs147987126&COSM1086457&COSM1086456&COSM1086454,rs200498907,rs184909179,rs371590004,rs373622603&COSM1448739&COSM1448738&COSM1448737,TMP_ESP_7_141764231_141764232,rs200390887,COSM227521&COSM227522&COSM1086375&COSM227523,rs376282334,rs146995745&COSM262001&COSM262002&COSM262003,rs368879552,rs3…	62	239	0	62	239	0	62	239	298	3	296	5	297	4	298	3	300	1	296	5	299	2
10916	SLC13A1	Q9BZW2	595	ADME	transporter	107	0.01539	105	0.00803	19	0.00558	29	COSM1699293,COSM342003,TMP_ESP_7_122809325_122809325,rs201036744,rs138275989,rs28364172,rs201999568,rs374273371,rs376970561,rs376970561,rs374304475,rs140988025,rs200909313,rs368007425,rs138989506,rs201161356&COSM1312628,rs147573752,rs28364201,rs200436189,rs138184794,COSM1447671,rs145150022,rs188469513,TMP_ESP_7_122809325_122809325,rs141937240,rs141937240,rs199847422&COSM1665753,rs140649483,rs2010…	19	88	0	19	88	0	19	88	105	2	106	1	105	2	104	3	105	2	106	1	106	1
12537	UGT1A5	P35504	534	ADME	phase II enzyme	106	0.01749	103	0.00761	18	0.00557	42	TMP_ESP_2_234621777_234621777,rs181492639&CM068511,rs369685158,rs145951104,rs149208140,CX022194,rs372326047,rs139607673&CM983520&COSM1018144&COSM1018148&COSM1018143&COSM1018142&COSM1018141&COSM1018145&COSM1018146&COSM1018147&COSM1018149,rs72551349&CM931136,rs144978321&COSM1306569&COSM1306572&COSM1306568&COSM1306567&COSM1306566&COSM1306570&COSM1306574&COSM1306571&COSM1306573,rs41270755&COSM389768,…	18	88	0	18	88	0	18	88	103	3	106	0	104	2	104	2	102	4	105	1	106	0
19662	GSTA5	Q7RTV2	222	ADME	phase II enzyme	68	0.01845	66	0.0078	18	0.00554	13	rs147886318,rs200429321,TMP_ESP_6_52701112_52701112,rs144035273,rs202150258,rs200881635,rs200881635,rs142541451,rs143520523,COSM191359,rs146408369,COSM451641,rs185015376	19	49	0	18	50	0	18	50	66	2	67	1	65	3	66	2	66	2	65	3	68	0
6012	IL3RA	P26951	378	target	cancer target	93	0.00777	92	0.00436	35	0.00546	4	TMP_ESP_X_1467401_1467400,COSM488057,COSM1116493	35	58	0	35	58	0	35	58	92	1	93	0	93	0	93	0	93	0	92	1	93	0
1884	CFTR	P13569	1480	target	target	284	0.04364	282	0.02892	83	0.00543	196	rs397508715&CD951649,rs397508746&CS983586,rs397508798&rs397508796&CM043457&CM057570&CM920138,rs77284892&CM003235&CM920141,rs121908749&CM940236,rs397508362&rs397508360&rs397508366&COSM1248176,rs121908791&CS930763,rs121908792&CS000850&CS920733&CS951371,rs121908751&CM940239&CM920143,rs397508461&CM980332,rs397508484&CM034779&CM962451,rs78756941&CS910419,rs397508734,rs367850319&CM003242,rs77188391&CS0…	83	201	0	83	201	0	83	201	282	2	280	4	280	4	283	1	281	3	280	4	282	2
10601	SCNN1D	P51172	638	target	target	103	0.01849	100	0.00758	28	0.0054	26	TMP_ESP_1_1221489_1221490,TMP_ESP_1_1222497_1222498,rs148588796,rs372439407,TMP_ESP_1_1225907_1225907,TMP_ESP_1_1225925_1225924,rs377132351,rs374643387,rs61740392,rs138768742,rs139397015,rs143319964,rs143319964,rs139483395,rs148631629,COSM423625&COSM1472484,rs185904789,rs369751865,COSM398518,rs113197404,rs369618401,rs61766185,rs369812333,rs369812333,rs373013531,rs199908861,rs201287084	28	75	0	28	75	0	28	75	100	3	100	3	102	1	100	3	103	0	102	1	102	1
12545	UGT2B11	O75310	529	ADME	phase II enzyme	122	0.29637	117	0.00832	27	0.00479	40	rs72551394,COSM396563,rs202195427,rs143674057,COSM1540455,rs138593124,COSM1056937,rs145784351&COSM1540454,rs148268917&COSM301008,rs371579567,rs377363597,rs375210301,rs150196832,rs201490184,rs149344532,rs192052646,rs369662379,rs373187026,rs373187026,rs373187026,rs147440057,rs147440057,rs143674057,rs143674057,rs142097172,rs113129893,rs138927896,rs138927896,rs146595211,rs149170366,rs199897601,rs2016…	27	95	0	27	95	0	27	95	117	5	115	7	117	5	119	3	120	2	120	2	120	2
12547	UGT2B17	O75795	530	ADME	phase II enzyme	61	0.04023	55	0.00617	12	0.00461	23	rs201044061,rs267600213&COSM1694449,rs369061334,rs373449698,COSM1694446,rs145103523,rs186138322,rs148336920,rs72551385,rs138121512,rs143750013,rs377204498,rs145097129,rs200609338,rs148430260,rs145791375,rs148958723,rs369176514,rs143522336,COSM1056865,rs373276207&COSM264541,rs139860221	13	48	0	12	49	0	12	49	55	6	57	4	57	4	59	2	61	0	56	5	60	1
57	ABCC6	O95255	1503	ADME	transporter	227	0.06923	223	0.01106	36	0.00456	103	rs149510465,rs66913554&CM014500,rs63750798&rs67791546&CD030571&CM030402,rs72653749&CM043247,rs72664233&CD001470,rs72664221,rs72664210&CS053440,rs72653744&CM001603&COSM471371,rs72653706&CM001043,rs61731973,rs6416668&rs67867306,TMP_ESP_16_16276412_16276412,rs150128722,rs369410139,COSM967563,rs72650700&CM012038,CM012720,rs72664204&TMP_ESP_16_16297264_16297265,rs63750874&CM073955,rs63750135,rs7254752…	36	191	0	36	191	0	36	191	223	4	224	3	225	2	225	2	222	5	224	3	224	3
53	ABCC2	Q92887	1545	ADME	transporter	323	0.04818	320	0.01983	69	0.00453	100	CM035497,TMP_ESP_10_101553655_101553655,rs376398719,rs371696765,rs371866713&CM065961,rs387906395&CS982117,COSM199829,rs146405172,rs200606989&CS982119,COSM913818,rs17222547,rs72558199&CM973223,rs373130678,TMP_ESP_10_101595854_101595855,rs183923599,rs34937870,rs34937870,CM060767,rs66898362&CM023312,rs371641096,rs145715632,rs375147383,rs141278106,rs150765440,rs368821808,rs375805189,rs200755148,rs370…	69	254	0	69	254	0	69	254	320	3	320	3	319	4	320	3	320	3	322	1	320	3
2610	CYP2A6	P11509	494	ADME	CYP450	93	0.05259	90	0.00506	21	0.00445	32	rs142724678,rs61605570,CX084341&TMP_ESP_19_41354169_41354169,TMP_ESP_19_41354201_41354200,COSM996846&TMP_ESP_19_41354262_41354262,rs200793736&COSM1304619,rs371553133,rs369136003,rs372636737,rs142447929,rs375925239,rs148166815,rs374200109,rs138932530,rs137904044,rs374963618,rs58571639,COSM1393901,rs201027514&COSM712827,rs58720852,rs58720852,rs1801272&CM980517,rs4986891&CM015150,rs373566142,rs37678…	21	72	0	21	72	0	21	72	90	3	89	4	91	2	91	2	93	0	91	2	92	1
2595	CYP1A1	P04798	512	ADME	CYP450	156	0.06726	150	0.01481	26	0.00428	57	TMP_ESP_15_75012937_75012937,TMP_ESP_15_75012998_75012998,rs201933340,rs371190271,rs145924908,rs56343424,rs56343424,rs148638069,rs142388113,rs367604147,rs28399430,rs56240201&COSM32532,rs147634852,rs41279188,rs41279188,rs2278970,rs371662141&COSM964878,rs180744198,rs369745647,rs72547509,rs377421606,COSM555952,COSM555952,rs201174966&COSM195758,rs375093189,rs200723875,rs148341881,rs191792412,rs199747…	26	130	0	26	130	0	26	130	150	6	152	4	154	2	150	6	149	7	152	4	155	1
60	ABCC9	O60706	1549	ADME	transporter	110	0.00658	109	0.00335	32	0.00421	30	rs200876028,rs193922683,rs267603423,rs141281214,rs139620148,rs373876069,COSM170688,rs369608273,rs200876028,rs12298510&COSM1140101&COSM547615,rs387907209,COSM318450,COSM1705314&COSM1705313,rs182158174,rs182158174,rs190886443,rs376874273,rs373890183,COSM1705321&COSM1705320,rs367621959,COSM1705323&COSM1705322,rs141925577,rs183603557,rs138890128,rs374574602,rs397517181,COSM1243988&COSM1243987,rs20033…	32	78	0	32	78	0	32	78	109	1	110	0	110	0	109	1	109	1	109	1	109	1
18857	CYP4F12	Q9HCS2	524	ADME	CYP450	137	0.03313	133	0.0092	23	0.00405	47	rs182346876,TMP_ESP_19_15793317_15793317,TMP_ESP_19_15794510_15794509,rs111563606,rs201457952,rs200055842,rs376201019,rs200582035,rs371356525,rs16995376,rs368932325,rs368124975,rs375976293,rs377107512,rs369172315&COSM709647,rs192633367,rs376384018,rs377135867&COSM222375,rs377135867&COSM222375,rs57578760,COSM1318364,rs150943202,rs140750774,rs375608988,COSM992317,rs202035909,rs199760551,rs369542751…	24	113	0	23	114	0	23	114	133	4	131	6	133	4	136	1	135	2	136	1	136	1
4636	GSTM4	Q03013	218	ADME	phase II enzyme	38	0.00832	36	0.00271	10	0.00405	10	rs3206441,rs41283498,rs146365598&CS065558,rs145606771,rs145606771,rs148886417,rs138088784,rs138088784,rs376133555,rs201193976&COSM674449&COSM674450,COSM1178133&COSM1178134	12	26	0	10	28	0	10	28	36	2	37	1	37	1	37	1	36	2	36	2	37	1
273	PARP3	Q9Y6F1	533	target	cancer target	115	0.02303	113	0.01182	24	0.00399	37	rs371480949,TMP_ESP_3_51978429_51978429,rs200036380,rs367984364,rs200544465,rs199581414,rs201544821,rs78218556,rs371068434,rs372767757,rs372767757,rs200132301,rs201155006,rs368155703,COSM1538120&COSM1538119,rs142065339,rs200955531,rs79176238,rs373954134,rs147106158,rs185963971,rs185963971,rs201530765,rs201870307,rs111921408&COSM1260940&COSM1260939,rs76343500,rs376472160,rs199520803,rs201317730,rs…	24	91	0	24	91	0	24	91	113	2	111	4	114	1	111	4	113	2	114	1	115	0
12540	UGT1A8	Q9HAW9	530	ADME	phase II enzyme	128	0.07655	121	0.00536	30	0.00398	47	TMP_ESP_2_234638530_234638530&COSM1306564,CX022194,rs372326047,rs139607673&CM983520&COSM1018144&COSM1018148&COSM1018143&COSM1018142&COSM1018141&COSM1018145&COSM1018146&COSM1018147&COSM1018149,rs72551349&CM931136,rs144978321&COSM1306569&COSM1306572&COSM1306568&COSM1306567&COSM1306566&COSM1306570&COSM1306574&COSM1306571&COSM1306573,rs200023814,rs45595237,rs367794808,rs13406898,rs201451179,rs2014511…	31	97	0	30	98	0	30	98	121	7	124	4	125	3	125	3	125	3	127	1	127	1
12535	UGT1A3	P35503	534	ADME	phase II enzyme	128	0.07655	121	0.00536	30	0.00398	47	TMP_ESP_2_234638530_234638530&COSM1306564,CX022194,rs372326047,rs139607673&CM983520&COSM1018144&COSM1018148&COSM1018143&COSM1018142&COSM1018141&COSM1018145&COSM1018146&COSM1018147&COSM1018149,rs72551349&CM931136,rs144978321&COSM1306569&COSM1306572&COSM1306568&COSM1306567&COSM1306566&COSM1306570&COSM1306574&COSM1306571&COSM1306573,rs200023814,rs45595237,rs367794808,rs13406898,rs201451179,rs2014511…	31	97	0	30	98	0	30	98	121	7	124	4	125	3	125	3	125	3	127	1	127	1
18057	SLC22A10	Q63ZE4	541	ADME	transporter	129	0.08721	124	0.01171	36	0.00393	41	rs200029760,rs111381363,rs200993042,rs370381688,rs368792154,rs377229708,rs377673971,rs201250888,rs143032319,rs200417874,rs75844061,rs372717316,rs375285973,COSM689802,rs371829766,rs185055343,rs187954369,rs200832555,rs200183991,rs111835134,rs117447942&COSM328296,rs117447942&COSM328296,rs77350650,rs181427889,COSM230682,rs371091717,rs141199624,rs201468685,rs200066907,COSM1226020,rs376984844&COSM54435…	38	91	0	36	93	0	36	93	124	5	121	8	126	3	123	6	127	2	126	3	126	3
74	ABCG2	Q9UNQ0	655	ADME	transporter	128	0.00827	128	0.00827	47	0.00377	34	rs199897813,rs200579274,rs200579274,CM057964,COSM1541118&COSM1541119,TMP_ESP_4_89034585_89034585,rs200473953,rs200190472,rs140207606&COSM1567209&COSM1567210,rs150450599,rs72552713&CM057427,rs201121511,TMP_ESP_4_89060951_89060961,rs201034377&COSM158817,rs4148151,rs372911459&COSM278553,rs200894058,COSM1143628&COSM588592,rs370896802,rs202192122,rs142628079,rs142232017,rs368511909,rs374342726,rs14339…	48	80	0	47	81	0	47	81	128	0	128	0	127	1	126	2	126	2	128	0	128	0
1606	CCR5	P51681	352	target	target	80	0.03501	79	0.00997	14	0.00376	29	rs369206494,rs1800560&CM980312,rs113869679&COSM1423392,rs146972949&CM104769,rs369206494,rs145061115,rs1799863,rs1799863,COSM1045273,rs56198941,rs56198941,COSM1423388&COSM1423387,rs183662584&CM045131&COSM384428,rs150497029,rs146209111,COSM319324,rs201179081,rs34418657,rs34418657,rs371901382,rs372054532,rs199824195,rs201797884,rs201797884,rs113552054,rs200419576,rs199780106,rs367851873,rs184279915&…	14	66	0	14	66	0	14	66	79	1	78	2	79	1	80	0	78	2	78	2	79	1
11002	SLC28A2	O43868	658	ADME	transporter	117	0.04331	116	0.00787	31	0.00367	27	COSM962237,rs115740452,TMP_ESP_15_45556865_45556865,TMP_ESP_15_45557337_45557336,rs115124295,rs376663634,COSM234303,TMP_ESP_15_45564906_45564907,rs147419508,rs147419508,rs2271437,rs199611859,rs191275990,COSM962239,rs373708530&COSM962240,rs142684006,rs147014684,COSM1373175,rs370822503,rs139939864,rs376327143&CM074558,rs372505668,rs145895032,rs147789334,rs138236575,rs149533268,rs369987457	31	86	0	31	86	0	31	86	116	1	115	2	115	2	116	1	115	2	117	0	117	0
14250	MMP27	Q9H306	513	target	target	98	0.22139	95	0.00955	25	0.00361	35	rs61995943,rs201080440,rs149812545,COSM141353,rs142599331,rs371102033&TMP_ESP_11_102565723_102565723,rs139446845,rs368731902,rs143933929,rs148894063,rs117962999,rs199822515,rs146412870,rs372052870,rs61753773,rs375445638,rs143954460,rs143954460,rs148262857,rs150764969,rs138043626,rs139446845,rs372972390,rs200289555,COSM199944,rs372783671,rs185328145,rs185328145,COSM401267,COSM401267,COSM1171736,rs…	25	73	0	25	73	0	25	73	95	3	94	4	97	1	92	6	96	2	97	1	97	1
5294	HTR2B	P41595	481	target	target	80	0.01182	78	0.00681	24	0.00361	21	rs370619034&COSM1017702,COSM1406159,rs185920198&CM034884,rs200112720,TMP_ESP_2_231973963_231973962,rs139381111,rs79874540,rs150480687,rs371551817,rs148411901,rs77982984,rs373914468,rs200541113&COSM1236049,rs377419999&COSM1406162,rs140517810,COSM1406164,rs145931518,COSM573866,rs375657671,rs370267358	25	55	0	24	56	0	24	56	78	2	79	1	79	1	76	4	78	2	80	0	78	2
6371	KLKB1	P03952	638	target	target	104	0.00891	103	0.00629	31	0.00361	39	TMP_ESP_4_187149359_187149360,rs374181790,TMP_ESP_4_187155214_187155213,rs121964949&CM046044,TMP_ESP_4_187157967_187157971,rs121964952&CM073167,COSM1428969&COSM1428968,TMP_ESP_4_187158051_187158050,rs201061995,TMP_ESP_4_187173220_187173220,TMP_ESP_4_187173229_187173230,rs121964950&CM033393,COSM1428965&COSM1428964,rs376147935,COSM312385&COSM312386,rs148183376,rs373868869,COSM447688&COSM447687,rs14…	32	72	0	31	73	0	31	73	103	1	102	2	102	2	103	1	103	1	103	1	104	0
4139	GANC	Q8TET4	914	target	target	219	0.08797	215	0.01521	54	0.00359	58	rs200516622,rs184402231,TMP_ESP_15_42598780_42598780,TMP_ESP_15_42598811_42598812,rs201715151,rs201715151,rs200487161,rs371777885,rs142331307,rs370223784,rs146338244,rs150469926,rs145946290,rs201131384,rs147281563,rs200834293,rs190820762,rs139269597,rs145853612,rs145853612,rs143206228,rs150543188,rs377313719,rs182875754,rs35285091,rs35285091,COSM961696,rs201403785,rs370925149,rs374105682,rs146041…	54	165	0	54	165	0	54	165	215	4	214	5	216	3	210	9	217	2	215	4	216	3
11001	SLC28A1	O00337	649	ADME	transporter	143	0.12384	140	0.00637	27	0.00345	40	rs114194635,COSM177439&COSM966006,TMP_ESP_15_85478357_85478356,COSM701524&COSM1646731,rs370280905,rs199884642,rs17215968&COSM1678645&COSM1678646&COSM1678647,COSM434465&COSM434466,rs2277577,rs375816790,rs375178795,rs377236411,rs17215934,rs369522546,rs185043976,rs191099985,rs150926643&COSM138981,rs116218523,rs145514370,rs371789054,rs141708518&COSM1129078,rs200620734,COSM701526&COSM1646733,rs2019665…	29	114	0	27	116	0	27	116	140	3	139	4	142	1	141	2	142	1	142	1	142	1
54	ABCC3	O15438	1527	ADME	transporter	312	0.09877	308	0.02195	49	0.00321	98	rs144017154,rs371734426,rs201830141,rs370200233,rs143894806,rs141342899,COSM706887,rs148804178,rs142468792,COSM1679915&COSM1679914,rs145577303,rs148287642,rs148287642,rs201562834,rs45617731,rs148400455,COSM1181342&COSM1181341,rs146447918,rs140132843,rs34346931,rs374399145,rs151079073,rs201203647,rs201203647,rs148338630,COSM1324969&COSM1324968,COSM1384361&COSM1384360,rs1003354,rs377705465,rs371269…	49	263	0	49	263	0	49	263	308	4	306	6	308	4	308	4	310	2	306	6	311	1
2436	CSF2RB	P32927	897	target	cancer target	79	0.00638	78	0.00351	10	0.00308	22	TMP_ESP_22_37333973_37333973,rs148643829,rs376449769,rs138299199,COSM280145,rs200666918,rs202034054&COSM295130,COSM1202376,rs199604353,rs370411972,rs145182883,rs138597994,rs373628381,COSM116913,rs139908463,COSM726416,rs376355889,rs376355889,rs200072852,rs376607600,rs147019788,rs200382551	10	69	0	10	69	0	10	69	78	1	79	0	79	0	79	0	78	1	78	1	78	1
3529	F11	P03951	625	target	target	135	0.01154	134	0.00792	36	0.00294	73	CM042339,CM025211,rs121965063&CM890042,rs143648758&CM044882&COSM1539752,rs121965066&CM950371,CM042340,CM066799,rs281875279&CM990520,CM062626,CM000513,CM032566,CS973623,rs281875242,rs375422404&CM062614,rs201007090&CM002952,COSM302163,rs373297713&CS890121,rs147572164,rs281875271&CM051912,CM062619,rs55956266,rs121965069&CM020681,CM062631&CM995128,rs281875272&CM051913,CM062617,rs369650561&CM030841,rs…	36	99	0	36	99	0	36	99	134	1	134	1	134	1	135	0	134	1	133	2	135	0
29787	TOP1MT	Q969P6	601	target	cancer target	172	0.04091	168	0.01385	40	0.00291	50	rs149953316,rs200038590&COSM205607,COSM122104,rs200573878,rs199550229,TMP_ESP_8_144400187_144400187,TMP_ESP_8_144400187_144400187,rs201490359&COSM1197381,rs150442062,rs147154528,rs140412370,rs57668451,rs151194834,rs376588526,rs141145196,rs186023772,COSM1096924,rs201658929,rs150897789,COSM1268305,rs147138022,rs371289275,rs201491535,COSM1552032,rs369953420,rs146709361,rs369958587,rs370548955,rs7270…	40	132	0	40	132	0	40	132	168	4	166	6	170	2	168	4	167	5	171	1	171	1
7165	MMP19	Q99542	508	target	target	114	0.01317	113	0.00853	30	0.00289	41	rs372055008,COSM694543,rs138407292&COSM1705789,rs148431571,COSM1705792,TMP_ESP_12_56234992_56234993,rs145293054,rs147421269,rs370226628,rs145938503,rs372055008,COSM941417,rs145042922,rs142242310,rs377158299,rs77793299,COSM941418,COSM941418,rs138407292&COSM1705789,rs141023737,rs150245388,rs202240677,rs368226088,rs370216842,rs201564697,rs375720920,rs370689947,rs150560211,COSM172101,rs374618489,rs19…	30	84	0	30	84	0	30	84	113	1	111	3	113	1	114	0	111	3	113	1	114	0
2622	CYP2C8	P10632	490	ADME	CYP450	112	0.12155	110	0.01141	27	0.00287	39	rs181982392,TMP_ESP_10_96802655_96802655,rs78637571,rs148974310,rs146962089,rs72558195&CM057666&CM057667&COSM1350014,rs141350682,rs72558196&CD044973,TMP_ESP_10_96827285_96827285,TMP_ESP_10_96829092_96829093,rs140481138,rs138495387,rs143038562,COSM198936,rs371330493,rs141209951,rs186285658,rs201301235,rs201421851,rs74454169,rs143386810,rs375271607,rs199691080,rs146806199,rs146806199,rs11572103&CM0…	28	84	0	27	85	0	27	85	110	2	107	5	108	4	106	6	110	2	110	2	111	1
6307	KDR	P35968	1356	target	cancer target	131	0.25208	127	0.00975	11	0.00284	46	rs144778059,rs188899219,rs373654225&COSM1430205,COSM48875&COSM1567306,COSM98912,rs145291918,rs147627339,rs150847930&COSM108688,rs373562441&COSM1430202,rs121917766,rs192975612,rs374457339,rs138424770,rs56302315,rs148668147&COSM1211807,COSM1430208&COSM734154,rs201783414,COSM213169,rs140041720,rs371148535,rs374360261,rs371597053,rs368407075,rs41469552,rs41469552,COSM1056140,rs145905001,rs368993683,r…	11	120	0	11	120	0	11	120	127	4	127	4	127	4	127	4	125	6	128	3	127	4
7167	MMP20	O60882	483	target	target	97	0.02543	92	0.00611	20	0.00283	36	rs140213840&CS050811,rs201805835,rs142180012,CM081700,rs376392684,rs201488609,rs61753770,rs200903478,rs370708788,rs184655088&COSM199913,rs149589493,rs374646429,COSM23358,rs149696445,rs148818720&CM099114,rs368896831,rs147459787&COSM1242521,rs377191656,rs377191656,rs145109609,rs145109609,rs199788797,rs375986440,rs368904359,COSM1350373,rs199623165,rs139116285,rs370166894,rs17099014,rs61730849,rs3769…	20	77	0	20	77	0	20	77	92	5	94	3	94	3	96	1	96	1	93	4	96	1
4827	HBB	P68871	147	target	target	32	0.00382	32	0.00382	15	0.00275	28	rs33971634&HbVar.522&HbVar.523&HbVar.961&CM860028&CM880154&CM910209,rs33945777&HbVar.884&HbVar.885&HbVar.2602&CD076805&CS063320&CS820006&CS870042,rs80356820&HbVar.854&CD820008,rs281864900,rs11549407&rs267607291&HbVar.307&HbVar.308&HbVar.843&HbVar.845&CM810001&CD035754&CD910528&CD962034,rs33943001&HbVar.830&HbVar.831&CS900251&CS920757,rs33971440&HbVar.817&HbVar.818&CS023208&CS840007&CS991412,rs339…	15	17	0	15	17	0	15	17	32	0	32	0	32	0	31	1	31	1	32	0	31	1
2623	CYP2C9	P11712	490	ADME	CYP450	129	0.20433	124	0.00954	21	0.00255	42	rs111553080,rs9332131,rs142240658,COSM1284394,rs371055887,rs377542177,rs374201833,rs374201833,rs12414460&COSM1506374,rs12414460&COSM1506374,rs375805362,rs72558189&CM057836,rs200965026&CM062573&COSM243940,rs200965026&CM062573&COSM243940,rs199523631,rs200183364&CM087577,rs377477630,rs148615754,rs1799853&CM994193,rs141489852,rs373993395,rs373993395,rs142123260,rs367922573,rs200149294,rs150435881&COS…	21	108	0	21	108	0	21	108	124	5	124	5	125	4	127	2	127	2	126	3	125	4
6293	KCNN4	O15554	427	target	target	61	0.00838	59	0.00358	14	0.00249	20	COSM374315,TMP_ESP_19_44273983_44273982,rs147965350,rs200755307&COSM712514,rs138407239,rs201099599,rs200807029,rs202202107,rs199638500&COSM997703,rs76935412,COSM712513,rs146286980,rs202092056,rs200402220,rs201043609,rs199747490,rs373018314,rs201220075,rs141512311	14	47	0	14	47	0	14	47	59	2	60	1	59	2	60	1	61	0	60	1	61	0
12531	UGT1A10	Q9HAW8	530	ADME	phase II enzyme	129	0.01784	126	0.00921	25	0.0024	55	rs144759885,rs61748821,rs267599269,CX022194,rs372326047,rs139607673&CM983520&COSM1018144&COSM1018148&COSM1018143&COSM1018142&COSM1018141&COSM1018145&COSM1018146&COSM1018147&COSM1018149,rs72551349&CM931136,rs144978321&COSM1306569&COSM1306572&COSM1306568&COSM1306567&COSM1306566&COSM1306570&COSM1306574&COSM1306571&COSM1306573,rs201842465,rs200610421,rs137952333,rs148236957,rs183653000,rs370846593,rs…	26	103	0	25	104	0	25	104	126	3	127	2	126	3	127	2	125	4	129	0	128	1
983	BCHE	P06276	602	target	target	133	0.03201	132	0.00821	30	0.00239	53	CM960161,COSM324802,COSM1040845,CM034211&COSM1040847,TMP_ESP_3_165547795_165547794&COSM1420407,CM960159,rs140080572,rs376351866&CM015146,CM962602,TMP_ESP_3_165548387_165548386,TMP_ESP_3_165548421_165548420,TMP_ESP_3_165548722_165548722&CD961824,COSM1040841,COSM729290,rs199660374&CM990287,CM054648,rs115017300&CM080100,rs200998515&CM034212,COSM384436,rs200151790,COSM259029,rs373022811,rs149097236,C…	32	101	0	30	103	0	30	103	132	1	132	1	132	1	129	4	131	2	132	1	132	1
12553	UGT2B4	P06133	528	ADME	phase II enzyme	122	0.35955	120	0.00918	28	0.00233	41	rs200280202,rs13142440&COSM673932,rs180982040,TMP_ESP_4_70350997_70351000,COSM587870,COSM1540972,rs377159596,COSM734884,rs373908353,COSM1328433&COSM130065,rs200280202,rs376320686,rs368535155,COSM587874,rs13119049,rs184647368,rs375220784,rs180982040,rs370186125,rs188861931,rs191191560,rs183743551,COSM236606,COSM236606,rs372616471,rs376958181,rs201136544,rs201136544,rs192803537,rs192803537,rs413000…	29	93	0	28	94	0	28	94	120	2	117	5	120	2	120	2	119	3	121	1	120	2
497	TRPA1	O75762	1119	target	target	180	0.01103	180	0.01103	53	0.00231	47	rs373026044,rs373026044,rs147706025,COSM1700248,COSM403015,rs200577993&COSM1101500,TMP_ESP_8_72963058_72963058,rs147715599,rs201102897,rs370321649,rs372339709,rs190001360,COSM333493,rs151030022,rs61753713,rs371591017,COSM1101462,rs201525715,rs61758121,rs368632196,rs200951983&COSM377985&COSM606173,COSM334871,rs368485334,rs199738626,rs142431502,rs201119954&COSM195812,rs201650229,rs374703953&COSM751…	54	126	0	53	127	0	53	127	180	0	178	2	180	0	177	3	180	0	180	0	179	1
2646	CYP4F3	Q08477	520	ADME	CYP450	137	0.02261	133	0.01035	31	0.00229	45	rs143929890,TMP_ESP_19_15756621_15756621,TMP_ESP_19_15760013_15760012,rs376212056,COSM565009,rs371080399,rs372451984,rs369717886,rs369717886,rs199807947,rs372377371,rs200137515,COSM1711953,rs369978218,rs149124841,rs149124841,rs143175634,rs202044237,rs200536182&COSM1711954,rs377659581,rs377659581,rs61352304,rs370502478,rs139007171,rs202115280,rs369988336,rs145216906,rs28371479,rs141338088,rs201465…	31	106	0	31	106	0	31	106	133	4	136	1	134	3	132	5	135	2	135	2	137	0
10856	SI	P14410	1827	target	target	340	0.46643	334	0.01492	77	0.00226	100	COSM1242837,rs200328403,rs373201368,COSM445900,rs199897248,rs142090504,rs372004358,rs200769066,rs200451408&COSM241606,rs200328496,rs200972419,rs201055347,COSM355195,TMP_ESP_3_164781267_164781271,COSM1617161,TMP_ESP_3_164785258_164785258,rs138524473&COSM164329,rs191598487&COSM582434&COSM582435,COSM1670677,COSM337838,rs150702232,COSM582431,rs371948467,COSM729379,rs376062850,COSM582427,COSM370540,CO…	77	263	0	77	263	0	77	263	334	6	337	3	336	4	336	4	338	2	335	5	336	4
5297	HTR3A	P46098	478	target	target	104	0.02722	103	0.00843	18	0.00226	33	rs372536081,rs151112044,TMP_ESP_11_113857564_113857567,rs373514819,rs144629647&COSM1351408,rs138255450,COSM335990,rs149608465,rs376682276,rs140878412&COSM224720,rs114014601&COSM1210116,rs139646314&COSM923256,rs146411553,COSM1704569,rs140820494,rs199553305&COSM201506,rs192036552,rs186301416,rs147066399,rs201381381&COSM240169,rs369114231,rs370520862,rs377608018,rs370293059,rs147921110,rs141774545&C…	18	86	0	18	86	0	18	86	103	1	102	2	103	1	102	2	103	1	104	0	104	0
19404	NOXO1	Q8NFA2	376	target	target	58	0.00871	58	0.00871	20	0.00219	18	rs200875428,rs199563940,rs139337010,rs138328981,rs368646681,rs375086415,rs200329286,rs374290560,rs374290560,rs371747005,rs149754946,COSM1376330,rs142083369,rs373453679,rs368108708,rs34505807,rs182776971,rs201308907	20	38	0	20	38	0	20	38	58	0	57	1	58	0	58	0	56	2	57	1	57	1
47	ABCB6	Q9NP58	842	ADME	transporter	188	0.07739	183	0.0128	56	0.00217	59	TMP_ESP_2_220074950_220074955,rs150574070,rs387906909,rs377218006,rs376664522,COSM1016613,rs375304697,rs201100181,rs141029409,COSM265941,rs140390270,rs145489859,rs148458820,rs138496401,rs373388390,rs200651419,rs200690459,rs373393094,rs143511636,rs143621292,rs201416447,rs61733626,rs371649861,rs192931087,rs141840760,rs146941118,rs148211042,rs199515171,rs373632871,rs139523052,COSM1016606,COSM1186121…	57	131	0	56	132	0	56	132	183	5	185	3	181	7	187	1	185	3	184	4	184	4
34	ABCA4	P78363	2273	ADME	transporter	423	0.14345	416	0.02779	77	0.00215	199	rs61750654&RISN_ABCR:c.6445C>T&CM990078&COSM1688047,rs61753038&RISN_ABCR:c.6118C>T&CM032170,rs61751383&RISN_ABCR:c.6088C>T&CM990071,rs61751389&RISN_ABCR:c.5917delG&CD003502,rs61753030&RISN_ABCR:c.5460+1G>A&CS003491,rs61750571&RISN_ABCR:c.5316G>A&CM014302,rs61752439&RISN_ABCR:c.4854G>A&CM035800,rs61750156&RISN_ABCR:c.4849-1G>C,rs61752436&RISN_ABCR:c.4667+2T>C&CS075055&CS983850,CS042526,rs200967229…	77	346	0	77	346	0	77	346	416	7	415	8	416	7	417	6	417	6	418	5	420	3
2645	CYP4F2	P78329	520	ADME	CYP450	126	0.5303	123	0.01	27	0.00208	38	rs199689049,rs61739998,COSM1611731&TMP_ESP_19_16000398_16000398,rs144945582,TMP_ESP_19_16003337_16003337,rs146861328,rs143088581,rs143088581,COSM709621&COSM1249611,rs146148233&COSM992357,rs146148233&COSM992357,rs138971789,rs142113670,rs142113670,rs2108622&CM074767,rs140282712,rs140282712,rs75222722,rs372871763&COSM1524505,rs147843708&COSM992359,rs369130739,rs142595868,rs200373927,rs200373927,rs37…	27	99	0	27	99	0	27	99	123	3	119	7	121	5	122	4	124	2	123	3	124	2
2707	ACE	P12821	1306	target	target	274	0.0607	271	0.02912	41	0.00208	89	rs138873311&COSM1130205,rs121912704&CM053092,rs370836540,rs397514688,rs377185843,rs367797185,rs397514689,rs4362,TMP_ESP_17_61574174_61574174,rs139076951,rs374910265,rs369022610,rs142677199,rs141543325&COSM393320,rs3730025,COSM1479846,COSM1479846,rs370903033,rs147670020&COSM396456,rs373616533,rs149412997,rs199591851,rs367998749,rs201588518,COSM1580407,rs148193919,rs199690936,rs142328237,rs37049156…	41	233	0	41	233	0	41	233	271	3	266	8	270	4	271	3	270	4	270	4	268	6
23198	CYP4V2	Q6ZWL3	525	ADME	CYP450	130	0.01557	128	0.00698	24	0.00207	45	rs199476189&CM041499,TMP_ESP_4_187118176_187118179,rs201006021,rs369063468&COSM173041,TMP_ESP_4_187122497_187122501,rs199476198&CM051668,rs199476183&CS041552,COSM1053894,rs377042245,rs199476187&CM056576,rs119103283&CM041497,rs119103283&CM041497,rs148330760,rs61745524,rs199476193,rs377390043,COSM1202898,rs140344168,rs375077034,rs199476196&CM084812&COSM230559,rs199476197&CM041500,rs202202084,rs3742…	24	106	0	24	106	0	24	106	128	2	127	3	128	2	129	1	127	3	129	1	128	2
3771	FMO3	P31513	532	ADME	phase I enzyme	126	0.01149	126	0.01149	28	0.00206	40	COSM275196,rs72549325&CM994678,COSM1689158,rs61753344&CM980770,TMP_ESP_1_171083328_171083327,CM073072,CM070133,CM032234,rs144935285&CM085438,rs72549322&CM004472,rs72549323&CM980769&CM990602&COSM1336186,rs143454925,rs143454925,rs200985454&COSM899477,rs199736657,rs12072582&CM033905,rs72549325&CM994678,COSM530574,rs72549326&CM970532,rs201459120,rs143406401,rs143406401,CM093466,COSM207871,rs72549327&…	29	97	0	28	98	0	28	98	126	0	125	1	125	1	126	0	123	3	125	1	125	1
10956	SLCO1A2	P46721	670	ADME	transporter	122	0.09915	120	0.00825	33	0.00202	38	rs367973756,rs3830207,TMP_ESP_12_21445190_21445191,COSM1705293&COSM1705294,rs41275204,rs138014050,TMP_ESP_12_21459873_21459876,rs79044647,rs115364856,rs200073343&COSM227327,rs141627379,rs116587731,COSM285152,COSM182998,rs149548406,rs377576084,rs201021208,rs376308743,rs145389298,rs145389298,rs369062620,rs201406920,rs140912989,rs368672331,rs371960486,rs376154842&COSM1360673,rs374011740,rs375851429,…	33	89	0	33	89	0	33	89	120	2	121	1	121	1	119	3	120	2	121	1	121	1
272	PARP2	Q9UGN5	583	target	cancer target	105	0.04434	104	0.00617	36	0.00196	28	rs371808951,TMP_ESP_14_20820485_20820484,rs375640703,COSM1640031&COSM1640030,COSM432794&COSM432793,COSM432794&COSM432793,COSM1677847&COSM1677846,rs1128782,rs371069924,rs373201011,rs181730432,rs139090502,rs376155682,rs190511558,rs371808951,rs369902077,rs3093921&COSM1579578&COSM1579577,rs371236543,rs140156644&COSM283712&COSM283713,rs373691226,COSM1368819&COSM1368818,rs199837737&COSM954203&COSM95420…	36	69	0	36	69	0	36	69	104	1	102	3	103	2	103	2	104	1	104	1	104	1
10483	RYR1	P21817	5038	target	target	411	0.02319	411	0.02319	74	0.00195	142	rs374937694,rs371455345,rs113379223,rs150633775,rs193922774&RYR1:c.2455C>T&CM081776,TMP_ESP_19_38973720_38973719,rs200563280&CM101555,rs367825019,rs146514343,COSM76316,TMP_ESP_19_39014564_39014563,rs111446464,rs377178986,TMP_ESP_19_39051956_39051956,TMP_ESP_19_39058557_39058557,rs142929172,rs200665559,rs145771708,rs377558801,COSM418288,rs139161723&RYR1:c.131G>A&HM050010,rs193922749&RYR1:c.152C>A&…	74	337	0	74	337	0	74	337	411	0	410	1	409	2	408	3	411	0	410	1	410	1
18084	TRPV3	Q8NET8	790	target	target	133	0.0073	133	0.0073	29	0.00195	36	rs11654533,rs137957153,rs143880869,rs369153784,rs369153784,rs138521120,COSM1709576,rs377641442,COSM137083,COSM978051,COSM472612,rs371447802,rs115515253,rs371683517,rs199905369,rs150743616,COSM978071,COSM978071,rs149803974,rs372767436,rs141668497,rs201487087,COSM1230606,COSM1230606,COSM1479469,rs144323237&COSM339646,rs201924721,rs370662760,rs145323610,rs200272068&COSM560657,rs4790513&COSM1382713,r…	30	103	0	29	104	0	29	104	133	0	133	0	133	0	133	0	132	1	133	0	133	0
2637	CYP3A4	P08684	503	ADME	CYP450	100	0.0103	99	0.00822	27	0.00193	32	rs141749477,TMP_ESP_7_99358499_99358498,rs368005287,rs4646438,rs138105638,rs369797181,TMP_ESP_7_99370242_99370242,rs374814627,rs370772300,rs4986909&CM015324,rs4986909&CM015324,rs372231982,rs143966082,rs148633152,rs12721629&CM015323,rs374926260,rs374926260,rs67784355&CM015322&COSM1550685,rs67784355&CM015322&COSM1550685,rs368296206,rs190354371,rs55901263&CM016156,rs12721627&CM025898,rs57409622,rs72…	27	73	0	27	73	0	27	73	99	1	98	2	100	0	99	1	98	2	99	1	98	2
52	ABCC10	Q5T3U5	1492	ADME	transporter	287	0.03789	284	0.02148	51	0.0019	87	rs142310490&COSM188707,TMP_ESP_6_43400115_43400115,rs367666364,rs147440117,rs150694420,rs143947606&COSM1444725,rs377256725,rs375677613,rs368908677&COSM370908,rs373113280,rs375056384,rs367672943,TMP_ESP_6_43416691_43416692,rs148391785,rs371964238,rs202192363,rs147197045,rs142083115,rs140348023,rs150694420,rs140547740,rs150124239,rs200950597,rs185652890,rs61740187,rs367899886,rs138248684,rs14867673…	51	236	0	51	236	0	51	236	284	3	283	4	285	2	283	4	284	3	284	3	283	4
10905	SLC10A1	Q14973	349	ADME	transporter	124	0.01908	123	0.00776	40	0.00189	50	rs149272163,rs144422250,rs371490029,rs189313778&TMP_ESP_14_70245116_70245116,COSM698834,rs201749991,rs201027060,rs369121968,rs199771927,rs368321732,rs200566658,rs200809908,rs200282964,rs201200099,rs200505958,rs200505958,rs202023002,rs189313778&TMP_ESP_14_70245116_70245116,rs200849985,rs2296651,COSM433302,rs202169699,rs368086757,rs147226818,rs141269120,rs141269120,rs76966244,rs147405017,rs20216628…	42	82	0	40	84	0	40	84	123	1	123	1	122	2	124	0	122	2	124	0	124	0
12726	VWF	P04275	2813	target	target	347	0.2286	340	0.02377	54	0.00186	160	rs113814258,rs61751296&VWF_c.7603C>T&CM910408,rs61751290&VWF_c.7437+1G>A&CS066320,rs61751288&VWF_c.7408C>T&CM020777&COSM549495,rs61750624&VWF_c.6798+1G>T&CS070413,rs377640206,rs61750612&VWF_c.5557C>T&CM941403,rs61750606&VWF_c.5335C>T&CM070340,rs374707563,rs61750595&VWF_c.4975C>T&CM920715,rs2363337&VWF_c.3379+1G>A&CS992483,COSM366100,CD962183,rs61748480&VWF_c.2443-1G>C&CS095178,rs61748465&VWF_c.22…	54	293	0	54	293	0	54	293	340	7	334	13	341	6	339	8	342	5	341	6	344	3
7961	NR0B2	Q15466	257	ADME	nuclear receptor	51	0.12255	50	0.00376	16	0.00183	16	CM086884,rs146555254,rs150160927,rs367946492&TMP_ESP_1_27240309_27240309,rs74315349&CM033797&CM010942,rs367827644,rs6659176&CM033799,rs371747268,rs144579036,rs140901243,COSM907792,rs373659183,rs375223621,rs373841811,rs150546920,rs150546920,rs367946492&TMP_ESP_1_27240309_27240309	16	35	0	16	35	0	16	35	50	1	48	3	50	1	50	1	49	2	50	1	50	1
10934	SLC18A1	P54219	525	target	target	143	0.14765	141	0.01278	26	0.00182	40	rs146096961,COSM1699780,rs144299315,COSM750134,rs145084211,COSM1097882,rs144128373,rs370660691,rs147512321,rs140046639,rs145583291,rs148870551&COSM1097875,rs370476201,rs141967734,rs373084576,rs373084576,COSM1455969,rs17092104,rs17092104,rs373677379,COSM277295,rs138845247,rs201184869,rs150790381,rs150790381,rs375980427,rs201615820,rs200275814,rs143831747,rs375153434,rs17222120,rs370820408,rs138962…	26	117	0	26	117	0	26	117	141	2	140	3	141	2	141	2	139	4	141	2	142	1
12539	UGT1A7	Q9HAW7	530	ADME	phase II enzyme	133	0.01705	130	0.00599	31	0.00181	53	rs200190624,rs367893933,rs149618508,rs17863778&CP005325,TMP_ESP_2_234591085_234591085,TMP_ESP_2_234591273_234591273,rs376167596,rs201879946&CM068512&COSM79090&COSM1406396,CX022194,rs372326047,rs139607673&CM983520&COSM1018144&COSM1018148&COSM1018143&COSM1018142&COSM1018141&COSM1018145&COSM1018146&COSM1018147&COSM1018149,rs72551349&CM931136,rs144978321&COSM1306569&COSM1306572&COSM1306568&COSM130656…	31	102	0	31	102	0	31	102	130	3	131	2	130	3	133	0	131	2	131	2	132	1
16824	HCAR3	P49019	387	target	target	41	0.0059	40	0.0037	12	0.00181	13	rs200645408,TMP_ESP_12_123200900_123200900,rs3825147&TMP_ESP_12_123201013_123201013,rs368480408,TMP_ESP_12_123200900_123200900,COSM692560&COSM692561&COSM692559,rs371876470,rs3825145,rs3825148,COSM1476274&COSM1476275&COSM1476273,COSM430586&COSM430587&COSM430585,rs375551658,rs3825155	12	29	0	12	29	0	12	29	40	1	40	1	41	0	40	1	40	1	41	0	41	0
7898	NPC1L1	Q9UHC9	1359	target	target	231	0.05826	226	0.01731	34	0.00179	75	rs189226281,rs201972200,rs138892205,rs199609044,rs141912074,COSM39637,rs373971479,rs114375162&CM068040,rs145297799,rs79803700,rs376436832,rs368869206,CM068039,rs148506506,rs52815063&CM050303,rs140350540,CM068038,rs370523161,rs183439593,rs116716160,rs145342895,rs145342895,rs374386282,rs79519744,rs79519744,rs138414721,rs146961380,COSM746791,rs200194172,rs182771691,rs370386693,rs116277076,COSM167316…	34	197	0	34	197	0	34	197	226	5	225	6	227	4	228	3	227	4	228	3	229	2
10963	SLC22A1	O15245	554	ADME	transporter	124	0.24815	115	0.01073	26	0.00176	43	rs200865946,rs148035306,rs144231190,TMP_ESP_6_160577059_160577060,rs375175439,rs35888596,rs2297373,COSM1441975,rs12208357&CM072040,rs368634645,rs55918055&CM024421,rs200716785,rs138657404&COSM1075627,rs141775735,rs200684404,rs144273196,rs201454956,COSM1075631,rs4646277&CM041847,rs4646278&CM041848,rs4646278&CM041848,rs138369190,rs374121837,rs202093700,rs368183142,rs372021398,rs2282143&CM041849,rs22…	27	97	0	26	98	0	26	98	115	9	119	5	116	8	114	10	121	3	116	8	119	5
7176	MMP9	P14780	707	target	target	121	0.01569	119	0.00853	26	0.00175	47	rs200618210,COSM724412,rs146499495,TMP_ESP_20_44641069_44641070,TMP_ESP_20_44641172_44641171,rs138685704,rs199657984,rs121434556&CM094733,rs121434556&CM094733,rs142807270&COSM577583,rs3918252,rs146456046,rs370718441,rs201902138,rs8125581,rs371298738,rs141088574,rs201932479,rs201932479,rs55789927,rs55789927,COSM1027371,rs139218878&COSM217194,rs199602749,rs41529445,rs200516594,rs144229833,rs1487265…	28	93	0	26	95	0	26	95	119	2	120	1	120	1	119	2	121	0	119	2	118	3
10582	SCN10A	Q9Y5Y9	1956	target	target	413	0.04921	409	0.03717	58	0.00174	135	rs149504103,rs199503439,TMP_ESP_3_38739374_38739374,rs142537392,rs199931920,rs202134330&COSM187326,TMP_ESP_3_38763786_38763786,rs143744796,COSM1692567,rs150260693,rs143491160,rs371331011,COSM79043,rs200714519,COSM1692579&COSM460803,rs141648641,rs377518708,rs191869263,rs191869263,rs146269698,rs371803816,rs375735101,rs372368062,rs372368062,TMP_ESP_3_38739374_38739374,rs369137515&COSM1485155,COSM169…	59	354	0	58	355	0	58	355	409	4	410	3	409	4	404	9	409	4	408	5	410	3
10906	SLC10A2	Q12908	348	ADME	transporter	102	0.03547	99	0.01152	23	0.00173	45	rs201240195,rs141838179,rs150229163&COSM79051,CX972754,TMP_ESP_13_103704972_103704975,COSM79284,rs370438426,rs71640247,rs371937386,rs139024168,rs139024168,rs56398830&CM952446&COSM1666308,rs144788019,rs182021361,rs72547505&CM971380,rs145541774&COSM294815,rs201821506&COSM1477049,rs143059000,rs186789352,rs200702684,COSM1706992,rs200735895,rs200735895,rs201929731,COSM945211,rs199920394,rs143238545,rs…	23	79	0	23	79	0	23	79	99	3	101	1	100	2	96	6	102	0	99	3	101	1
13265	CYP4F11	Q9HBI6	524	ADME	CYP450	136	0.03067	133	0.00852	25	0.00173	40	rs200031770,rs372437243,rs140220334,COSM310449,COSM310449,rs199572323,rs199572323,rs201156268,rs374628847,rs146897508,rs147938529,COSM74320,rs369019182,rs374426279,rs200410691,rs146962563,rs202025937,rs150098509,COSM212263,rs200588981&COSM1711972,rs201684723&COSM1524501,rs374763718,rs374693440,rs376221111,rs375971202&COSM709611,rs181174346,rs373866774,rs186859935,rs370816523,rs372008955,rs3747833…	27	109	0	25	111	0	25	111	133	3	134	2	132	4	132	4	133	3	135	1	135	1
12442	TYR	P14679	529	target	target	149	0.62436	146	0.00724	39	0.0017	95	CM033045,CM057511,rs61753254&RISN_TYR:c.336_337delCA,rs61753256&RISN_TYR:c.346C>T&CM981977,rs201700612,CM085761,rs61754360&RISN_TYR:c.533G>A&CM910382,rs61754361&RISN_TYR:c.568delG&COSM1510140,rs147574809,rs62645904&RISN_TYR:c.832C>T&CM930716,rs142629239&rs281865526&CD992281,rs371141427,HM040130,CS033137,rs61754382&RISN_TYR:c.1037-1G>A&CS971924,rs61754389&RISN_TYR:c.1126C>T&CM930719,RISN_TYR:c.116…	40	109	0	39	110	0	39	110	146	3	145	4	146	3	146	3	149	0	147	2	146	3
10953	SLCO4A1	Q96BD0	722	ADME	transporter	123	0.01184	122	0.00895	21	0.0017	26	rs200054451&COSM1266110,rs200844019,rs200054451&COSM1266110,rs370648052,rs79135275,rs368626628,rs149371543,rs370916017,rs144344332,rs151190266,rs189024323,rs200394300,rs367723975,rs202002414,rs145692715,COSM1195755,COSM1028915,COSM1028916,rs147153778,COSM296134,rs141308530,rs145068789,rs148294177,rs148294177,rs147196489,rs138857425,rs200032070	21	102	0	21	102	0	21	102	122	1	122	1	121	2	122	1	118	5	123	0	123	0
16484	SLC28A3	Q9HAS3	691	ADME	transporter	114	0.1871	113	0.00638	36	0.00169	31	COSM1226219,rs11568392,COSM81723,rs11568416,rs200370836,rs368980506&COSM323386,rs368980506&COSM323386,COSM609482,COSM258026,rs377557715,rs146066088,rs201060612&COSM1226220,rs367794490,rs142065092,rs372729892,rs189154450,rs142669309,rs147279405,COSM1463323,COSM1110653,COSM1110653,rs144863604,rs368457915,rs375012676,rs140340331,rs202155610,rs368679909,rs148080483,rs200322231,rs138852988,rs372407949…	36	78	0	36	78	0	36	78	113	1	111	3	113	1	112	2	112	2	113	1	113	1
2689	DBH	P09172	617	target	target	159	0.05271	154	0.01494	22	0.00169	61	rs13306306&COSM384158,rs74853476&CS020326,rs371957381,rs111514228,rs76856960&COSM1319643,COSM753268,rs79634194,rs77273740&COSM115902,rs3025380,rs147944557,rs147944557,rs141137998,rs141137998,rs146922432&COSM1106487,rs267606760,rs2797848,rs200004135,rs373512258,rs77576840&CM020268,rs142383279,rs374672459,rs145059403,COSM1330656,rs200430427,COSM1106490,rs200628504,rs201600007&COSM288811,COSM204579,…	22	137	0	22	137	0	22	137	154	5	155	4	154	5	155	4	155	4	154	5	154	5
385	AKR1C2	P52895	323	target	target	43	0.00998	42	0.00492	9	0.00168	15	COSM427618&COSM427617,TMP_ESP_10_5043799_5043800,rs370211227,rs149560142,rs200908381,rs372922075,rs372922075,rs139521690,rs139521690,rs374112995,rs377671048,rs142672563,rs199757254,rs200268088,rs149358453,rs369850920	9	34	0	9	34	0	9	34	42	1	42	1	41	2	40	3	41	2	42	1	43	0
2634	CYP2J2	P51589	502	ADME	CYP450	103	0.00931	103	0.00931	24	0.00167	30	rs1056596,COSM1687783,rs150250306,rs2229191,rs141697212,rs200029135,rs143860781,rs139705845,TMP_ESP_1_60359360_60359360,rs139865446,rs143299525,rs201379188,rs112241706,rs112241706,rs199889025,rs200652429,rs199717190,rs142713068,rs142713068,rs201789916,rs148429756&COSM1249591,rs56053398,rs142183130,rs150461093&CM055938,rs115453547&COSM1202866,rs115453547&COSM1202866,rs201070738&COSM911202,rs377443…	24	79	0	24	79	0	24	79	103	0	102	1	103	0	101	2	99	4	103	0	103	0
12716	TRPV1	Q8NER1	839	target	target	133	0.00718	133	0.00718	38	0.00164	54	rs200725051,rs369589879,TMP_ESP_17_3477247_3477247,rs201415487,rs200411831,rs202240327,TMP_ESP_17_3489121_3489120,rs201323996,TMP_ESP_17_3493580_3493580,rs200023462,rs201021275,rs200978818,rs202237462,rs146183848,rs371025318,rs200898926,rs200022103,rs200730890,rs201927103,rs199693047,rs199693047,rs200063236,rs200534188,rs200161120,rs201271446,rs201057823,rs200059982,rs200853708,rs376484469,rs2008…	38	95	0	38	95	0	38	95	133	0	131	2	133	0	133	0	133	0	133	0	132	1
10912	SLC12A3	P55017	1021	target	target	236	0.07667	235	0.01753	51	0.00163	116	rs201190064,CS021374,rs201555148&CS984647,TMP_ESP_16_56903681_56903680,rs371409073&CM081804,rs1529927&CM022671,COSM1378492,CS040559,rs141253071,CM014401,rs199511487&CS076678,CS044771,CM040489,CS982368,rs377138251,CD077781&CS066650&CS076679,CD077781&CS066650&CS076679,rs199974259&CS961688,CM961303,rs374055486,rs373163077,rs371443644&CM051628,CM961283,CM076527,rs201255508,rs143774019&COSM971727,rs14…	51	185	0	51	185	0	51	185	235	1	235	1	235	1	234	2	232	4	235	1	235	1
2615	CYP2B6	P20813	491	ADME	CYP450	106	0.03184	102	0.00691	18	0.00162	40	rs373926269,rs370958436&COSM996880,rs117323987,rs201793417,rs74869835,rs190463703,rs201134384,COSM79160&CM078372,rs138264188&COSM439566,COSM566302,rs144760726,rs183427203,rs372295360,rs36060847&CM042693&COSM227932,rs142421637,rs186335453,rs12721655&CM042694,rs35773040,rs375508968,rs368809408,rs3826711,rs45459594,rs141530852,rs45482602&CS080664,rs34698757,rs34698757,rs373559488&COSM1249583,rs37355…	18	88	0	18	88	0	18	88	102	4	103	3	104	2	105	1	104	2	103	3	106	0
1864	CES2	O00748	559	ADME	phase I enzyme	113	0.00709	112	0.00492	30	0.00161	33	rs201864369,rs200069003,rs28382815&COSM243652,rs376243267,rs57263696,TMP_ESP_16_66975411_66975411,rs149858755,rs149858755,rs72547531&CM057650,COSM1200857,rs371028613,rs142873931,rs372531792,rs375504098,rs375504098,rs201254381,rs202022546,rs139864573,rs139864573,rs375344432,rs11568312,rs202072951,rs143299572,COSM213700,rs139112900,rs142398307,rs201566497,rs370215290,rs374444723,rs150408050,COSM170…	30	83	0	30	83	0	30	83	112	1	113	0	112	1	113	0	113	0	112	1	113	0
6190	JAK1	P23458	1154	target	cancer target	71	0.00503	71	0.00503	7	0.00161	20	rs35237903,rs376079085,rs370434553,rs368855745,rs181919006&COSM911554,COSM1343906,rs150021823,COSM41759,rs369498502,rs201562675,rs377757935,rs149968614,rs151047872&COSM303855,rs374269002,rs375956046&COSM1255138,COSM1503464,rs370410494,COSM681485,rs367997081	7	64	0	7	64	0	7	64	71	0	71	0	71	0	69	2	71	0	70	1	71	0
11848	TLR2	O60603	784	target	target	122	0.10286	119	0.00856	18	0.00159	37	rs200805994,rs146476103,rs62323857&CM072082,rs142008894,rs138655195,rs149337819,rs56303479,rs142041844,rs142041844,rs370767436,COSM323844,COSM1052238,rs139142996,rs139142996,rs139227237,rs373862755,rs373862755,rs199541821,rs199771700,rs139078841,rs143997997,rs368724610,rs376583514&COSM1539675,rs189193099,rs142326788,COSM1671367,rs5743704&CM035918,COSM1566902,rs145936474,rs145936474,rs145936474,rs…	18	104	0	18	104	0	18	104	119	3	118	4	119	3	118	4	121	1	119	3	118	4
16261	SLC22A9	Q8IVM8	553	ADME	transporter	106	0.01234	103	0.0058	30	0.00159	33	TMP_ESP_11_63137549_63137549,rs371439633,rs149611562,rs149611562,rs146090844,rs1801518&COSM689795,TMP_ESP_11_63149689_63149689,COSM1226073,rs376343060,COSM1704172,COSM1355538,rs200727459,rs146253672,rs375632468,rs140912333,rs138297035,rs138297035,rs180967669,rs148371788,rs143290093,rs372527720,rs139829334,rs145550533,rs148485733,rs1801633,rs138875094,COSM1704176,rs61742518,rs144303933&COSM429494,…	31	75	0	30	76	0	30	76	103	3	105	1	106	0	104	2	105	1	105	1	106	0
550	AOC3	Q16853	763	target	target	119	0.02086	118	0.00835	34	0.00158	42	rs141581658&COSM436652,TMP_ESP_17_41004020_41004021,rs370932333,COSM1325061,rs150410758,rs201511383,TMP_ESP_17_41004777_41004778,COSM979685,TMP_ESP_17_41004857_41004857,TMP_ESP_17_41006661_41006660,rs373538375,rs201134664,COSM1383481,rs376183501,rs139051163,rs142692588,rs147693206,rs147693206,rs149423459,rs373737785,rs201043084,rs35643019,rs368455364,rs141645485,rs113316620,rs2229596,rs145072530,…	34	85	0	34	85	0	34	85	118	1	118	1	118	1	118	1	119	0	118	1	118	1
8582	PAH	P00439	452	target	target	118	0.01111	118	0.01111	24	0.00158	101	rs5030861&PAH_c.1315+1G>A&CS860021&CS993022,rs62516095&PAH_c.1068C>A&PAH_c.1068C>G&CM930560&CM941138,rs62516095&PAH_c.1068C>A&PAH_c.1068C>G&CM930560&CM941138,rs62516094&PAH_c.1055delG&CD941750,rs62514956&PAH_c.912+1G>A&CS961660&CS993021,rs5030852&PAH_c.842+1G>A&PAH_c.842+1G>T&CS910454&CD068113,rs62514952&PAH_c.814G>T&CM900177&CD972373,rs5030850&PAH_c.781C>T&CM910288&COSM1298833,rs5030846&PAH_c.72…	24	94	0	24	94	0	24	94	118	0	118	0	118	0	116	2	117	1	117	1	118	0
20302	SLC22A16	Q86VW1	577	ADME	transporter	127	0.33293	125	0.00746	38	0.00157	41	TMP_ESP_6_110760030_110760030,rs370379406,rs146329765,COSM1439743,rs369769480,rs137900553,rs368759964,COSM1664195,rs199818592,rs201946912,rs201509485,rs374020837&COSM227276,rs367841451&COSM593950,COSM1072129,rs201591965,rs201591965,rs368955884,rs368955884,COSM1072131,rs139600211,rs150141053,rs149722400,rs149722400,rs12210538,COSM368947,rs368985887,rs372995579,rs146182949,rs371966308,rs140212592&C…	38	89	0	38	89	0	38	89	125	2	123	4	124	3	123	4	126	1	124	3	125	2
249	ADH1A	P07327	375	target	target	95	0.00649	95	0.00649	23	0.00155	17	TMP_ESP_4_100203636_100203636,COSM1694717,rs190428650,rs199637744&COSM1694715,rs371748133,rs138883026&COSM149718,rs199556184,rs201934016,COSM1694717,rs141185921,rs376970230,rs137874792,rs201853974,rs116276567,rs138438051,rs372171102,rs141454408	26	69	0	23	72	0	23	72	95	0	95	0	95	0	95	0	95	0	95	0	93	2
10966	SLC22A2	O15244	555	ADME	transporter	120	0.01025	119	0.00736	22	0.0015	35	rs149782050,TMP_ESP_6_160670308_160670307,rs145289005,rs138397321,rs8177505,rs139857881,rs372435157,rs200358135,rs369166212&COSM1075641&COSM315255,rs151282335,rs140829992,rs141405449,COSM315256,rs371858488,rs374403241,rs200160727,rs8177516&CM024425,rs8177516&CM024425,rs368002099,rs184227446,rs200454197,rs45599131,rs369778181,rs371158879,rs144729356,rs193032995,rs368105668,rs372563664,rs372563664,…	22	98	0	22	98	0	22	98	119	1	118	2	120	0	119	1	120	0	120	0	120	0
14933	SIRT5	Q9NXA8	310	target	target	62	0.1322	61	0.00591	15	0.00149	28	rs143890704,rs200955506,rs201478760,rs145857339&COSM1073634&COSM1073635,rs201959618,rs144658395,rs201440696,rs199972179,rs202061819&COSM233369&COSM233370,rs372975181,rs201184922,rs201979175,rs200525112,rs201187185,rs199661343,rs199938759,rs200208625,rs201247677,rs143612733,rs200388975,rs35730049,rs200377799,rs145409640,rs146449652,rs143092270,rs371509300,rs34162626	15	47	0	15	47	0	15	47	61	1	61	1	61	1	60	2	62	0	60	2	60	2
4091	GABRR2	P28476	465	target	target	108	0.0197	106	0.00892	20	0.00148	36	rs375988912,TMP_ESP_6_89974226_89974225,rs201011474,rs373983940,rs138360169,rs185415592,rs372394960,rs149245573&COSM743903,rs147948500,COSM383465,COSM743902&COSM1253017,rs376233796,rs368451536,rs201848127,rs139672199,rs113272362,rs112103289,rs76786334&COSM1547281,rs137879364,rs150529852,rs149815207,rs202109245,rs141423190,rs372516073,rs372516073,rs147512746,rs140140640&COSM1446379,rs74923708&COSM…	20	88	0	20	88	0	20	88	106	2	107	1	108	0	108	0	103	5	105	3	106	2
895	AVPR1A	P37288	418	target	target	59	0.02301	58	0.00361	14	0.00147	12	COSM137584,rs140679994,rs140679994,COSM1512742,COSM176190,rs113578517,rs201078943,rs377107751,rs369710823,rs1042615&COSM1562502,rs146103040,rs142990953	14	45	0	14	45	0	14	45	58	1	58	1	58	1	58	1	58	1	58	1	58	1
9177	POLE	Q07864	2286	target	cancer target	364	0.04483	362	0.0217	60	0.00145	101	rs201656807,rs201656807,rs138748289,rs147344350,rs369742417,rs151278283,rs139603739,rs375008301,rs369961557&COSM937314,COSM1221450&COSM1221451,COSM225336,rs190813054,rs5745068,rs369549727,rs369748519,rs371862779,COSM246701,COSM937269&COSM937268,rs138231414,rs377662540,rs184253572,rs5744971,rs201001790,rs370512955,rs141519273,COSM937273&COSM937272,rs368364666,rs139093285,rs149893630,rs199535980&CO…	60	304	0	60	304	0	60	304	362	2	359	5	362	2	360	4	362	2	361	3	362	2
20001	PCSK9	Q8NBP7	692	target	target	106	0.01067	106	0.01067	25	0.00141	44	rs67608943&CM054800,rs142824171,rs371336612,rs371336612,rs72646513,rs373323910,TMP_ESP_1_55529092_55529091,rs138178437,rs376944580,rs151193009&CM084645,rs185392267,rs369067856&CM084649,rs72658890,rs370751343,CM078270,COSM1667565,rs143117125&CM041050,rs367620267,rs200027662,rs267598661,rs148195424&CM060420,rs147478188,rs374014696,COSM302887,rs376945520,rs72646508&CM060423,rs201789841,rs72646509,rs…	25	81	0	25	81	0	25	81	106	0	102	4	106	0	104	2	105	1	106	0	106	0
12536	UGT1A4	P22310	534	ADME	phase II enzyme	131	0.0179	128	0.00839	24	0.0014	55	rs201323245,TMP_ESP_2_234627776_234627776,COSM1406405,TMP_ESP_2_234628060_234628060,rs201293328,CS058230,CX022194,rs372326047,rs139607673&CM983520&COSM1018144&COSM1018148&COSM1018143&COSM1018142&COSM1018141&COSM1018145&COSM1018146&COSM1018147&COSM1018149,rs72551349&CM931136,rs144978321&COSM1306569&COSM1306572&COSM1306568&COSM1306567&COSM1306566&COSM1306570&COSM1306574&COSM1306571&COSM1306573,rs13…	24	107	0	24	107	0	24	107	128	3	129	2	129	2	130	1	127	4	130	1	131	0
10599	SCNN1A	P37088	669	target	target	110	0.08201	107	0.00573	25	0.00137	33	rs137852634&CM961266&COSM1224943,CM024356,CD993907,CD994504,rs138011635,rs141756749,CM994502,rs202038572,rs201759987,rs137852635&CM993904,rs72657549,rs72657550,rs148749888,rs5742912&CM051983,rs372568407,rs201873521,rs113622727,rs372997123,rs200026546,rs201365745,rs373986349,rs375159701,rs375159701,rs139861603,rs181065138,rs181065138,rs146177203,COSM329016,rs142409152,rs55797039&CM055536,rs2015326…	25	85	0	25	85	0	25	85	107	3	108	2	108	2	105	5	110	0	107	3	108	2
8156	OPRM1	P35372	400	target	target	85	0.03224	82	0.00943	11	0.00136	39	rs200869983,rs371412870,rs200512398,rs201410932,rs76181157,rs200277068,rs76773039&CM093940,rs373741336,rs200783280,rs77806090,rs17174794&CM093944,rs17174801&CM016129,rs202022370,rs377409045,rs200251590,rs200251590,rs79910351&CM093939,rs199564389&COSM341437&COSM341438&COSM341436,rs34074916,rs62638690&CM093943,rs199973850,rs199973850,rs202211710,rs200745305,rs374499666,rs199666956,rs199666956,rs179…	11	74	0	11	74	0	11	74	82	3	80	5	84	1	82	3	85	0	82	3	82	3
4688	GUCY2C	P25092	1073	target	target	157	0.01058	156	0.00832	51	0.00135	41	rs370705365,rs200313657,COSM82167,COSM369844,TMP_ESP_12_14825839_14825838,COSM1209209,rs144926078,rs202042180,rs35179392,rs140551603,COSM1605871,rs143930092,rs370411745&COSM1676746,rs370411745&COSM1676746,rs138750508,rs149347801,COSM937527,rs144618542&TMP_ESP_12_14774090_14774090,rs370239550,rs139910712,rs199952087,rs371835339,rs369775689,rs376847075,rs201111235&COSM1360410,rs372960009,rs19966231…	51	106	0	51	106	0	51	106	156	1	157	0	156	1	156	1	153	4	156	1	157	0
4065	GAA	P10253	952	target	target	196	0.04912	195	0.01409	39	0.00133	97	CM970553,rs370174315,COSM1387003,CS064409,rs147804176&CS023476&CS083941,CM082762,CS941490,rs112517802&CM093565,CM082738,CD040188,CS083931,CM082763&CM970554&COSM1387013,rs1800312&CM068152&CM083516&COSM437723,CD060602,rs369532274,rs121907943&CM930288,CM070137,rs200586324,rs1800299&CD983801,rs151323405,CD085127&CM081268&COSM562896,CM082741,CM082741,rs149295512,rs370950728&CM020002,rs374569672&COSM43…	39	157	0	39	157	0	39	157	195	1	193	3	195	1	192	4	193	3	195	1	194	2
14246	MMP25	Q9NPA2	562	target	target	111	0.00924	110	0.00641	21	0.00133	34	rs149856253,rs375993820,TMP_ESP_16_3100297_3100296,TMP_ESP_16_3100327_3100327,rs375193851,rs145736176,COSM557758,COSM1678792,rs367986982&COSM245732,rs367986982&COSM245732,rs377224522,rs201498747,rs376635558,rs148613771,rs200558581&COSM178555&COSM178554,rs146181243,rs200080855,rs200216387,rs200216387,rs368444509,rs200603611,COSM1301901&COSM1301902,rs202155408,COSM333273&COSM333274,rs148040455,rs20…	21	90	0	21	90	0	21	90	110	1	110	1	111	0	111	0	110	1	110	1	110	1
7217	MPL	P40238	635	target	target	72	0.00419	72	0.00419	22	0.00132	30	rs146249964&CS061304,rs148434485&CM010061,rs142565191,CM010062,TMP_ESP_1_43804376_43804376,rs143100182,rs369156948,COSM366895,rs188798468,COSM909746,rs145714475,rs148276667,CM055993,rs201101813&CM076312,CM061125&CM002059,CM061127,rs137952228,rs144210383,rs141311765&COSM166404,rs121913611&CM002060,rs201998783,rs200454070,COSM1474006,rs148784027&CM065316,rs3820551,rs150004498&CM045625,rs147851301,C…	22	50	0	22	50	0	22	50	72	0	71	1	72	0	72	0	72	0	72	0	72	0
10583	SCN11A	Q9UI33	1791	target	target	285	0.0145	285	0.0145	51	0.0013	86	rs144003590,rs150141467,rs371178341,rs149753298,rs187079527,COSM1180431,rs41285132,rs145290679&COSM1692597,rs374632143,COSM1692603,rs141228634,rs367770852,rs150792553,COSM1044394,COSM1044395,COSM1566777,rs188441748,rs199522402,COSM1294101,COSM222791,COSM1224828,rs199777850,rs79184444,COSM187355,rs370826330&COSM1422876,rs143537709&COSM107092,rs201287323,rs200287177,rs114854233,rs201679732,rs145575…	52	233	0	51	234	0	51	234	285	0	284	1	283	2	284	1	284	1	285	0	284	1
12546	UGT2B15	P54855	530	ADME	phase II enzyme	87	0.03234	82	0.00851	19	0.00129	27	rs145285645&COSM1056868,TMP_ESP_4_69512960_69512960,rs141755404,rs138640811&COSM1056876,rs141652131,rs139372148,rs150032309,rs142432791,rs199547744,rs146368165,rs370554027,rs143589592,rs369020040,rs372924585,rs187815441,rs369450796,rs373530772,rs148583958,rs192628779,rs147882612,rs141576110,rs143136322,rs200638397,rs72551392,rs376652676,rs367755971,rs367755971	19	68	0	19	68	0	19	68	82	5	85	2	86	1	85	2	85	2	84	3	84	3
10608	SCTR	P47872	440	target	target	93	0.01412	91	0.00723	20	0.00129	25	rs140028312,COSM1564839,rs200497817,rs371863937,COSM1318191,rs143434396,rs143434396,COSM1224984,rs369727369,rs374113005,rs376021809,rs144810736&COSM1399060,rs376931893,rs149745084,rs373541885,rs373541885,rs145809237,rs17853467,rs142033327,rs141616317,rs144705246,rs3731600,rs368643532,rs146299407,rs199501489,rs374106753	20	73	0	20	73	0	20	73	91	2	92	1	92	1	93	0	91	2	91	2	93	0
3955	FRK	P42685	505	target	cancer target	87	0.00517	87	0.00517	24	0.00128	30	rs141208044,COSM49013,rs56264603&CM071778,COSM256986,COSM739569,TMP_ESP_6_116289841_116289840&COSM392046,rs150528750,rs142072444,rs199509116,rs151160060,rs151160060,COSM1252788,COSM231086,COSM403834,rs374511452&COSM1072341,rs376090182,rs150259692,rs138957087,rs146191498,rs368409399,rs201586564,rs141736614,rs199982973,rs369393469,rs200172011,rs200172011,rs149754042,COSM1072344,COSM1072344,rs190975…	24	63	0	24	63	0	24	63	87	0	86	1	87	0	86	1	87	0	87	0	87	0
1063	BLVRB	P30043	206	target	target	35	0.00305	35	0.00305	7	0.00125	8	rs369378608,rs144111604,rs368720101,rs147547371,COSM1641164,rs200072753&COSM175766,rs147457356	7	28	0	7	28	0	7	28	35	0	35	0	35	0	34	1	35	0	35	0	35	0
17449	CYP39A1	Q9NYL5	469	ADME	CYP450	86	0.0269	81	0.00369	24	0.00124	27	COSM136540,rs147181001,rs190784938,rs61742372,rs144585896,rs371505179&COSM242507,rs141809814,rs200761123,rs147961800,rs201855604&COSM1444890,rs41273654,rs137900158,rs142889568,rs368259122,rs147866724,TMP_ESP_6_46604195_46604195,rs150060177,rs140524444,rs140524444,rs61746081,rs368079075,rs200036622,rs138523827,rs376495278,rs377185387,rs141377265,rs200207484	25	61	0	24	62	0	24	62	81	5	85	1	85	1	84	2	86	0	81	5	83	3
2642	CYP4A11	Q02928	519	ADME	CYP450	116	0.00835	116	0.00835	31	0.00124	33	rs138925154&TMP_ESP_1_47398499_47398499,rs186780775,rs186780775,TMP_ESP_1_47398677_47398677,rs201413433,TMP_ESP_1_47400134_47400134,rs199858866,rs183136099,rs149532035,rs367938890,rs150500700,rs200205845,rs199678286,rs142881303,rs142881303,rs138925154&TMP_ESP_1_47398499_47398499,COSM221908,rs374588379,rs142464883,rs66477740,COSM464711,rs369208625,rs148894365,rs187003693,rs187003693,rs148022251,rs…	31	85	0	31	85	0	31	85	116	0	114	2	115	1	115	1	116	0	115	1	115	1
17961	TRPM8	Q7Z2W7	1104	target	target	189	0.01741	187	0.00994	43	0.00122	75	rs370995120&COSM1018177,rs370995120&COSM1018177,COSM369669,rs201789114,rs372936420,rs148681098,rs199518888,rs76512385,rs201718525,rs187799320,rs199605594&COSM242077,rs185474590,rs139951002,rs143128851,rs199600946,rs371215851,rs200565245,rs200565245,rs199497591,rs199716904,rs190304256,rs138240187,rs151205278&COSM109347,rs199598346,rs142264059,COSM1230577,COSM1406471,COSM1531361,rs199593973,rs14038…	43	146	0	43	146	0	43	146	187	2	188	1	188	1	188	1	186	3	188	1	188	1
20576	CYP20A1	Q6UW02	462	ADME	CYP450	62	0.00432	62	0.00432	20	0.00122	19	rs147992273,rs201173639,rs200737569,TMP_ESP_2_204154486_204154487,COSM1404665,rs375390790,COSM1326513,rs138703629,rs149546776,rs142789807,rs370230929,rs374424387,rs188811517,rs367988513,rs375166119,rs180687747,rs141888883&COSM1318117,rs141888883&COSM1318117,rs145551810	20	42	0	20	42	0	20	42	62	0	61	1	62	0	61	1	62	0	62	0	62	0
16257	TUBB1	Q9H4B7	451	target	cancer target	134	0.29854	129	0.0087	19	0.00121	48	rs372018486,rs376073390,rs35989782,rs199948010,rs145922879,rs201603899,rs369773468,rs200685447,rs144337011,rs463312&CP053743,rs415064,rs368009095,rs373556087,rs373556087,COSM1028540,COSM1028540,rs41303899,rs146690614,rs202177647,rs371852125,rs148996092,rs143819330,rs151081609,rs369101405,rs146846923,rs147034202,rs138154239,rs62639975,COSM1315775&TMP_ESP_20_57599185_57599185,rs368923302,rs14172132…	20	114	0	19	115	0	19	115	129	5	130	4	131	3	130	4	130	4	129	5	131	3
9604	PTGS1	P23219	599	target	target	107	0.04549	105	0.00675	21	0.00121	50	rs201321920&COSM1624503,rs147795437&COSM1459821,rs202218991,rs141015838,rs199852373,COSM1674786,rs368356508,rs201276316,rs201806874,rs199631305,rs181947887&CM071951&COSM76110&COSM1459818&COSM1459819,rs374417599,rs200028534,rs137938866,rs368871343,rs10306140&COSM284357,rs10306140&COSM284357,rs139521520,rs5789&CM071954,rs201247583,rs201831027,rs201936137,rs200413675,rs61757787,rs139956360,rs1996299…	21	86	0	21	86	0	21	86	105	2	104	3	105	2	104	3	106	1	106	1	105	2
2596	CYP1A2	P05177	515	ADME	CYP450	126	0.01345	124	0.0092	22	0.00121	43	rs140421378,rs56107638&CS034693,rs28399424&CM046031&COSM471061,COSM304356,rs60086777,COSM964888,rs146974121,rs146974121,rs376605220,rs71651689,rs45565238,rs145266863,rs376179316&COSM1323847,rs201820772,rs141543251,rs368187861,COSM964891,rs139412032,rs72547512,rs45540640,rs200836818,rs202191520,rs201537008,rs200328907,rs200571120,rs375045680&COSM1301421,rs370942811&COSM1582923,rs45468096,rs3687761…	23	103	0	22	104	0	22	104	124	2	124	2	125	1	124	2	126	0	125	1	125	1
2605	CYP27A1	Q02318	531	ADME	CYP450	117	0.05097	114	0.00858	25	0.0012	54	rs72551314&CM960479,rs188850202,rs72551316&CM004245,rs72551318&CM003737&COSM1016503,CD930944,CS973720&rs397515354,CS016072&CS930788&rs397515353,rs72551319&CM942104,CS973212,CS961547&rs397515355,CM016065,rs111570247,rs138189735,rs369294392&CD941659,rs144345220,rs201114717&CM994442,rs201114717&CM994442,rs376230356&CM962607,rs72551312&CM940329,CM103581,rs61733615,rs148417330,rs148417330,rs145080072,…	25	92	0	25	92	0	25	92	114	3	113	4	116	1	115	2	115	2	116	1	116	1
8494	SLC22A13	Q9Y226	551	ADME	transporter	113	0.00998	112	0.00787	26	0.0012	38	rs201826365,rs147778100,rs373202002,rs371007107,rs145058912,TMP_ESP_3_38318486_38318485,rs370092250,COSM1044175,rs137980785,rs140329485,rs200104021,rs138198431,rs140853946,COSM187198,rs149591926,rs369864611,rs142941998&COSM1044177,rs151201297,rs151201297,rs374613406,rs371069049,rs138860849,rs149646211,rs149646211,rs201552335,rs184757147,rs139446526,rs148088459,rs201547069,rs200323612,rs371847530,…	27	86	0	26	87	0	26	87	112	1	112	1	111	2	112	1	113	0	113	0	111	2
1331	C5	P01031	1676	target	cancer target	174	0.03436	170	0.00707	41	0.00118	42	rs191466386,rs121909588&C5base_D0107:g.88510C>T&CM950186,rs142157475&COSM202782,rs148342393,rs144377273,rs149346283&CM093459,rs121909587&C5base_D0107:g.1067C>T&CM950185,rs371917232,rs376245744,rs55649448,rs138933092&COSM274291,rs368329850,rs371503868&COSM1104706,rs145968939,rs201808997,rs149947699,rs200162943,rs143353740&COSM1104710,COSM1674764,COSM1459722,rs200624729,rs377417930,rs150096192&COSM…	41	133	0	41	133	0	41	133	170	4	171	3	171	3	173	1	172	2	173	1	173	1
12541	UGT1A9	O60656	530	ADME	phase II enzyme	125	0.00851	124	0.00603	23	0.00118	52	COSM130061,rs66915469&CM068513,CX022194,rs372326047,rs139607673&CM983520&COSM1018144&COSM1018148&COSM1018143&COSM1018142&COSM1018141&COSM1018145&COSM1018146&COSM1018147&COSM1018149,rs72551349&CM931136,rs144978321&COSM1306569&COSM1306572&COSM1306568&COSM1306567&COSM1306566&COSM1306570&COSM1306574&COSM1306571&COSM1306573,rs201915661,rs369317288,rs376368364,rs149398312,COSM299805,rs377261531,rs20124…	26	99	0	23	102	0	23	102	124	1	125	0	123	2	125	0	122	3	125	0	124	1
268	ADORA3	P0DMS8	318	target	target	58	0.00386	58	0.00386	12	0.00118	20	TMP_ESP_1_112028361_112028361,rs201598880,rs35986308,rs146244517,rs375885681,rs148777065,rs148777065,COSM893847&COSM893846,rs376119734,rs368555192,rs184417691,rs368261284,rs372651151,COSM158941,rs373538239,COSM1560099&COSM33591,rs370388667,COSM1332718&COSM1332719,rs374292361,rs200231575	12	46	0	12	46	0	12	46	58	0	58	0	57	1	56	2	58	0	58	0	58	0
7173	MMP3	P08254	477	target	target	100	0.00794	100	0.00794	23	0.00117	22	rs142121549,COSM1350412,rs143174783&COSM176899,rs138533783,rs113324830&COSM269605,TMP_ESP_11_102714270_102714271,rs185081958,rs202217886,COSM1127950,rs147533686&COSM25667,rs41357345,COSM1492416,rs140794544,rs139243180,rs145941285,rs373783506,COSM922298,rs142984123,rs602128&COSM428295,rs370303354,rs374032529	23	77	0	23	77	0	23	77	100	0	99	1	100	0	98	2	100	0	100	0	100	0
23064	GSTO2	Q9H4Y5	243	ADME	phase II enzyme	55	0.00237	55	0.00237	13	0.00117	13	rs375597280,rs151042116,rs147953656,rs149063989,rs142597418,rs140910092,rs367969386,rs367989505,rs147953656,COSM1209148,rs370448938,rs374346051,rs146285264	13	42	0	13	42	0	13	42	55	0	55	0	55	0	55	0	55	0	55	0	55	0
9593	PTGER1	P34995	402	target	target	7	0.00135	7	0.00135	2	0.00117	3	TMP_ESP_19_14583488_14583488,rs369472712	2	5	0	2	5	0	2	5	7	0	7	0	7	0	7	0	7	0	7	0	7	0
4641	GSTT1	P30711	240	ADME	phase II enzyme	27	0.01386	26	0.00483	8	0.00114	11	rs144686326,CD076803,rs150601402,rs373763515,rs11550605&CM024399,rs141759372,CM076221,rs370330123,rs2266635,rs149896285	9	18	0	8	19	0	8	19	26	1	25	2	26	1	26	1	27	0	26	1	25	2
10962	SLCO2B1	O94956	709	target, ADME	target, transporter	103	0.04631	102	0.00614	10	0.00113	32	rs59305495,COSM79053,rs151095859,rs151095859,rs371781051,rs140953109,COSM377429,rs148248368,rs148248368,COSM545275,rs141178021,rs375353895,rs78648789,rs113701638,rs35199625,rs374600854,rs202235884,rs368444230,COSM171936,rs377133671,rs200134899,rs375930243,rs368538607,rs111782322,rs111782322,rs367795991&COSM1226624,COSM196120,rs146532688,rs149242910&COSM1298616,COSM545268,COSM383068,rs200729218,rs…	10	93	0	10	93	0	10	93	102	1	102	1	102	1	102	1	102	1	102	1	102	1
10921	SLC15A2	Q16348	729	ADME	transporter	116	0.00581	116	0.00581	27	0.00113	28	rs145317059&COSM1225936,rs199536151,rs142221393,rs142221393,rs201507226&COSM1243609,rs192955628,rs184867921,rs1920305,COSM346690,rs201991806,COSM727920,rs371451053&COSM288522,COSM1693281,rs373759482&COSM1693282,rs377297802,COSM1693284,rs201759568,COSM1037043,rs138914589,COSM1037044,COSM1685927,COSM727917,rs369390605,rs17854312,COSM136368,rs372281120,rs372281120,rs368822521,COSM222844	28	88	0	27	89	0	27	89	116	0	115	1	116	0	114	2	116	0	116	0	116	0
9603	PTGIS	Q16647	500	target, ADME	target, CYP450	105	0.01274	104	0.01053	26	0.00111	39	rs13306026&CS022271,rs370453415,rs13306027,COSM345147,TMP_ESP_20_48140722_48140721,TMP_ESP_20_48140729_48140729,rs147584032&CM972993,rs5584,rs372248049,rs375656558,rs149173992,rs200895888&COSM189978,rs373851981,rs151253565,rs140373444,rs146531327,rs146531327,COSM314564,rs377540375,rs371186629,rs371186629,rs147983323&COSM1027880,rs201137032,rs199876310&COSM1263319,rs368611639,rs150671072,rs1457832…	26	79	0	26	79	0	26	79	104	1	102	3	105	0	104	1	102	3	104	1	105	0
24376	CYB5R2	Q6BCY4	276	ADME	phase I enzyme	75	0.09045	74	0.00347	18	0.0011	23	TMP_ESP_11_7687775_7687774,rs141969366&COSM170283,rs369595286,rs146956666&COSM1357068,rs143187886,rs138280283,rs143635546,rs201223930,rs201392326,rs146477029,rs140835426,rs149733078,rs61733057,rs368476375,rs150689769,rs150689769,rs199816158,rs199816158,rs202073796,rs142188175,rs367580620,rs374508689,rs373643933&COSM1628230,rs193208545,rs193208545	18	57	0	18	57	0	18	57	74	1	74	1	74	1	74	1	75	0	74	1	74	1
3542	F5	P12259	2224	target	target	286	0.20118	281	0.01719	44	0.00107	85	rs118203910&CM030037&COSM207756,rs199690772,rs201790842,CM032893,CM032892&COSM1499335,CD025208,rs376310610,CS033835,rs6033&CM045144,TMP_ESP_1_169524460_169524460,rs6027,CM099487,rs199629447,CM105385,rs9332701,rs199601865&COSM899252,rs200646894,CM044623,rs118203910&CM030037&COSM207756,rs376834131,rs200805004,rs367819569&CM095205,rs377129476,COSM673522,rs200865371,rs142537705&CM032894,rs6026,rs1419…	44	242	0	44	242	0	44	242	281	5	280	6	282	4	283	3	282	4	282	4	282	4
441	ALPPL2	P10696	532	target	target	69	0.02459	66	0.00312	15	0.00107	34	rs201675300,rs138413595,rs375144819,rs374249849,COSM217236,TMP_ESP_2_233274367_233274367,rs369883828,rs372434742,rs145198310,rs377699892,rs140844651,rs139977104&COSM108695,COSM350591,rs146482704,COSM1692163,COSM1692163,rs201165880,rs200199364&COSM574155,rs374728748,rs149658741,rs372574780,rs200884165,rs374652374&COSM1244871,COSM574154,rs113898433,rs185167361,rs145892470,rs374388513,rs367963870,rs…	15	54	0	15	54	0	15	54	66	3	68	1	68	1	69	0	69	0	67	2	66	3
5967	IL11RA	Q14626	422	target	cancer target	76	0.01026	74	0.00256	28	0.00107	15	rs201295842,rs199757118,rs200169943,rs369630361,rs150731859,rs372171705,rs369301453,rs376122093,rs387906785,COSM186157,rs74968235,rs147884261,rs201638429,rs117149170	28	48	0	28	48	0	28	48	74	2	76	0	76	0	76	0	74	2	76	0	76	0
794	ATIC	P31939	592	target	cancer target	148	0.02533	147	0.00536	35	0.00106	39	TMP_ESP_2_216184408_216184408,rs368525228,rs150994921,COSM209955,rs143359980,rs141587579,COSM442285,COSM1183922,rs368883626,rs367615313,rs149652377&COSM1658951,rs372823382,rs145011610,COSM1183927,rs148147535,COSM1183920&COSM1405267,rs149917863,rs374163623,rs143393493,rs150438200,rs372016819,rs199518893&COSM274075,rs121434478&CM041244,rs371283342,rs376292115&COSM1183926,rs367674366,rs201074610,rs3…	35	113	0	35	113	0	35	113	147	1	147	1	147	1	148	0	146	2	147	1	147	1
7526	MUT	P22033	750	target	target	178	0.01006	178	0.01006	37	0.00106	73	CS050817,CM060348,CS050814&CS060551,CM050686&COSM1080057,CM065322,CM022822,TMP_ESP_6_49419271_49419271&CM012791,CM022821,CS060550,CS060550,CM050681,CM050681,CM060380,rs376716145,rs200596762&CM050674,CM050671,CM060346,rs121918248&CM900165,CM050666,rs121918252&CM920488,rs121918255&CM941081,rs140600746&CD070481&CM050695,CM071011,CM941080,rs147715336,rs367850243&COSM1080054,CD002179,rs137958217,CM941…	37	141	0	37	141	0	37	141	178	0	176	2	178	0	176	2	177	1	178	0	178	0
55	ABCC4	O15439	1325	ADME	transporter	173	0.10034	172	0.01352	25	0.00105	46	rs149024948&COSM948951&COSM948950,TMP_ESP_13_95768243_95768242,rs143187305,rs138512563,rs148827070,rs184544626,rs184544626,rs141672372,rs11568639,rs200017194,COSM1368034&COSM1368033,rs373949612&COSM1181344&COSM1181343,rs146275324,rs146275324,rs201085997,rs370141907,rs141756029,rs201038632,rs201038632,rs368710376,COSM198642&COSM198641,rs199652249,rs45504892,COSM198645&COSM198644,COSM401437&COSM401…	25	148	0	25	148	0	25	148	172	1	170	3	171	2	172	1	167	6	172	1	172	1
7154	MME	P08473	750	target	target	124	0.00583	124	0.00583	24	0.00105	50	rs150836510&COSM1040241,rs201692212,rs200435950,TMP_ESP_3_154834479_154834479,rs149905705&CM042749,TMP_ESP_3_154862225_154862224,COSM582157,rs201850855&COSM1420140,rs1062488,rs375446154,rs375446154,COSM1420146,rs200172402,rs374541166,rs371845470,rs189540914,rs145687755&COSM1040250,rs145687755&COSM1040250,COSM479612,COSM479612,rs149431215,rs149431215,rs377067895,COSM728621,rs145615985,rs201810771,…	24	100	0	24	100	0	24	100	124	0	124	0	124	0	124	0	122	2	124	0	124	0
12008	TPH1	P17752	444	target	target	77	0.0053	77	0.0053	15	0.00105	26	rs371167341,TMP_ESP_11_18048059_18048059,rs141449584,rs149661458,TMP_ESP_11_18054859_18054860,rs138693472,rs151168710,rs202222394,rs201751661,rs41274348,rs41274350,rs375116786,rs371274465,COSM1686152,rs139617975,rs371800298,rs371800298,rs201585879,COSM925556,rs377228750,rs200405204&COSM925557,rs145479597,rs370677005,COSM466626,rs371853974,rs150275141	15	62	0	15	62	0	15	62	77	0	77	0	77	0	77	0	77	0	77	0	77	0
13479	UGT2B28	Q9BY64	529	ADME	phase II enzyme	104	0.01314	103	0.00724	22	0.00104	23	rs140267024,rs200390102,rs146530640,COSM1567283,COSM1694465,COSM734894,rs138948951,rs151238097,COSM227475,rs202015495,rs201064783,rs375204354,rs147973304,rs200390102,rs138534337,rs138534337,COSM195134,rs143923386,rs200753218,rs142784735,rs371664274&COSM734896,rs373902503,rs373902503,rs373902503,rs377073161,rs200400886	23	81	0	22	82	0	22	82	103	1	100	4	104	0	104	0	100	4	104	0	103	1
10917	SLC13A2	Q13183	592	ADME	transporter	111	0.01258	109	0.00558	22	0.00104	29	rs201097963,rs370388514,rs377430419,rs200873667,rs368269065,rs45443898,rs148941136,COSM1159181&COSM391989&COSM1159180,COSM1679656&COSM1679655,rs373753870,rs199634594,rs375817516,rs373150134,rs199777182&COSM436231&COSM1479361,rs373529809,rs199692934,rs139298501,rs117154964&COSM1381652&COSM1381651,rs376704971,rs376704971,rs45546232,rs11568476&COSM560128&COSM1141097,rs146166923,rs199938905,rs1999389…	22	89	0	22	89	0	22	89	109	2	111	0	110	1	111	0	107	4	110	1	111	0
1372	CA14	Q9ULX7	337	target	target	64	0.00241	64	0.00241	28	0.00104	13	TMP_ESP_1_150233894_150233895,TMP_ESP_1_150234944_150234945,rs374163690,rs202060737,rs182255669&COSM1247050,rs139115533,rs188993505,rs142693414,rs372825966,COSM1127400,rs147099110,rs369770952	28	36	0	28	36	0	28	36	64	0	64	0	64	0	64	0	64	0	64	0	64	0
9208	POR	P16435	677	ADME	phase I enzyme	98	0.01482	96	0.00687	19	0.00103	38	rs373053855,CS051273,CD099142,rs201008307,CM051201,TMP_ESP_7_75615560_75615563,rs369667255,rs72552770,rs375378703,rs371332486,rs17853284&CM057352,rs200471958,rs201598971,rs201697814,rs72557937&CM087159,rs72557938&CM087160,rs121912974&CM040473,rs200097755,CM057351,rs201960141,rs373022822,rs377500167,rs374406028,rs367810540&COSM1287308&COSM1287309,rs367810540&COSM1287308&COSM1287309,rs370230471,rs7…	19	79	0	19	79	0	19	79	96	2	98	0	97	1	97	1	96	2	97	1	97	1
7969	NR1I3	Q14994	352	ADME	nuclear receptor	65	0.00378	65	0.00378	14	0.00101	20	COSM424376&COSM1472890,TMP_ESP_1_161200660_161200660,rs144211465,rs370152929,TMP_ESP_1_161205731_161205730,rs373882046,rs376397342,rs143583938,rs148675838,rs142330499,rs201028035,rs144211465,COSM1499215&COSM1499216,rs41270857,rs373897043,rs148277311&COSM898546&COSM1583655,rs138077816,rs142842008,COSM174215,rs200774078	14	51	0	14	51	0	14	51	65	0	64	1	65	0	65	0	64	1	65	0	64	1
277	ADRA1A	P35348	466	target	target	70	0.05348	69	0.00518	13	0.00097	25	rs61760514,rs145750728,rs145750728,TMP_ESP_8_26722299_26722298,rs372173736,rs368275566,rs151273238,rs147084464,COSM1456314&COSM1456312&COSM1456313&COSM1456311,rs201224020,rs201951243,rs200422473,rs200422473,rs2229125&CM057865,rs371939148&COSM1098592&COSM1098593&COSM1098590&COSM1098591&COSM1098589,COSM1098597&COSM1098598&COSM1098595&COSM1098596&COSM1098594,rs200323122,COSM1673816&COSM1673817&COSM1…	13	57	0	13	57	0	13	57	69	1	69	1	69	1	68	2	68	2	69	1	69	1
11037	SLC5A2	P31639	672	target	target	171	0.02082	169	0.0068	30	0.00096	53	rs199808451,rs142399311,rs267607067&CD040329,TMP_ESP_16_31497528_31497528&CD035007,rs199795513&COSM970306,rs370026934&CS061324,TMP_ESP_16_31501529_31501530,rs148186423,CM087253,rs373741171,rs373741171,rs201586410,rs76577328,rs368277683,rs368277683,CM061200,rs146835104&CM087250,COSM1377666,rs193920818&CM061198&COSM1179631,rs200013869,rs373185306,rs377126753&CM034968,rs202200611,rs146552221,TMP_ESP…	32	139	0	30	141	0	30	141	169	2	171	0	170	1	171	0	171	0	169	2	170	1
3661	FGA	P02671	866	target	target	118	0.01428	117	0.00646	26	0.00096	44	TMP_ESP_4_155505971_155505970,rs200299414&CM065182,rs199717989&CM071755&COSM1207014,rs140911890&CM067990&COSM266536,rs146387238&CS001835,rs146387238&CS001835,CM001688,CM013714,rs113990246,TMP_ESP_4_155510652_155510652&CD011163,COSM1633503,rs200937785,COSM1052404,COSM311166,COSM1052407,rs150073296,rs371718702,rs376739537&COSM1695127,rs369692720,rs61731299,rs373841420,COSM265803,rs185920746,rs37254…	26	92	0	26	92	0	26	92	117	1	116	2	118	0	116	2	116	2	118	0	118	0
3468	ESR2	Q92731	530	target	cancer target	78	0.00311	78	0.00311	21	0.00096	26	COSM39179,TMP_ESP_14_64724043_64724043,TMP_ESP_14_64735510_64735512,rs2228481,rs148022433,rs145136385,rs141516067,rs139951512,rs374430941,rs375446581,rs146380568,rs139785869,rs78255744,rs111471356,rs373170989,rs80118085,rs368060197&COSM1152763&COSM956981,rs200264592,rs149090049,rs138920605,rs371856990,rs141760704,COSM1587557&COSM956983,rs61760171,COSM1370555&COSM1370554	21	57	0	21	57	0	21	57	78	0	78	0	78	0	78	0	78	0	78	0	78	0
2160	CNR2	P34972	360	target	target	49	0.00304	49	0.00304	9	0.00096	16	rs199945476,rs199785089,rs150233022,rs202092094,rs191952641,COSM1638275&COSM1638274,rs201941905,rs199818268,rs201829495&COSM39283,rs201829495&COSM39283,rs199945476,rs145306214,rs199691655,rs139756160,COSM464238&COSM464237,rs201650984,rs141481878	9	40	0	9	40	0	9	40	49	0	49	0	49	0	49	0	48	1	49	0	49	0
59	ABCC8	Q09428	1581	target, ADME	target, transporter	156	0.00657	156	0.00657	37	0.00095	58	rs192863214,CM050970,CM981878,CM060771&COSM1561485,rs72559722&CM001605&COSM1352946,CM062385,rs372285848,rs139328569&CM050968,CS051239&CS982375,CS051239&CS982375,CS078142,COSM1297890,COSM347526,rs376693586,HM971605,rs28936371&CM981887,rs138642224,rs28936370&CM042667&CM981882,rs28936370&CM042667&CM981882,rs372153432&CM077499,rs367850779&CM981880,rs139964066&CM050971,rs139486832&CM078066,CD051284,rs…	37	119	0	37	119	0	37	119	156	0	155	1	156	0	156	0	155	1	156	0	156	0
10968	SLC22A4	Q9H015	551	ADME	transporter	73	0.0049	73	0.0049	15	0.00095	20	rs147297796,rs11568503&CM074536,rs141478353,rs141478353,rs138375296,rs143879161,rs148604311,rs375988789,rs143140136,rs143140136,rs146705097,rs139188733,rs199535716,rs368056012,COSM481897,rs201521490&COSM1433025,rs201371114,rs147032697,COSM1226061,COSM1671860,rs4646201&CM045708	15	58	0	15	58	0	15	58	73	0	72	1	73	0	73	0	72	1	73	0	72	1
6219	KCNA10	Q16322	511	target	target	101	0.01117	99	0.00633	11	0.00094	44	rs376109106,rs201622407&COSM893687,TMP_ESP_1_111060396_111060396,TMP_ESP_1_111060792_111060793,TMP_ESP_1_111060848_111060848,rs375091439,COSM1667798,rs138028628&COSM1332604,rs143951564,rs140196737,rs373170268,rs146859968,rs187179669,COSM893685,rs201622407&COSM893687,COSM168774,rs375331411,rs375331411,rs200678806,rs370709737,rs370455162&COSM321100,COSM1626304,COSM1560112,COSM1560112,rs371836114&CO…	11	90	0	11	90	0	11	90	99	2	100	1	100	1	101	0	99	2	99	2	99	2
4247	GGCX	P38435	758	target	target	122	0.00594	122	0.00594	29	0.00093	37	CM099489,rs376920829,rs376920829,rs376290584,rs699664&CM073086,TMP_ESP_2_85780571_85780572,CS093253,rs374455399,rs368331465,rs372492949,COSM1023361,rs192108694,rs201869647,rs368899866,rs61733105,rs187605466&CM064016&COSM172535,rs372745055,COSM1409788,rs375643655,rs372161185,rs121909682&CM078088,rs121909681&CM078087,rs201180296,rs201007172,rs368038677,rs372264733,rs375332039,rs371945554,rs12190968…	29	93	0	29	93	0	29	93	122	0	122	0	122	0	122	0	122	0	121	1	122	0
11010	SLC2A5	P22732	501	ADME	transporter	76	0.00464	76	0.00464	12	0.00093	28	rs368156368,rs77511432,rs144333145,rs368307795,rs142910372,rs201805726,rs201668362&COSM913120,rs373259018,rs371167568&COSM180270,COSM76470,rs200768991,rs372643132,rs140582852,rs140582852,COSM1226243,rs147502213,rs147140857,rs151217487,rs370570172,rs61737428,rs371270715,rs369582431,COSM913124&COSM1152133,rs368743770&COSM913126&COSM1152134,rs368743770&COSM913126&COSM1152134,rs138176474,rs200263461,…	12	64	0	12	64	0	12	64	76	0	76	0	76	0	76	0	75	1	76	0	76	0
758	ASS1	P00966	412	ADME	misc	67	0.00369	67	0.00369	16	0.00093	38	CS068353,CS951349,CS951349,rs377319610,rs121908645&CM012587,CS091444,TMP_ESP_9_133364773_133364773&CD031817,CS900230,rs144999474,rs121908636&CM900031,rs121908643&CM910054,rs374695792,rs142350255,CM013514,CM031623,CM091430,rs201623252&CM034719,rs373239430,rs121908646&CM020627,CM091432&CM031625&COSM1193644,rs147858743,rs192838388&CM034722,rs148918985&CM085261,rs370595480&CM031627,CM013518,CM940127,…	16	51	0	16	51	0	16	51	67	0	66	1	67	0	66	1	67	0	67	0	67	0
12015	TPO	P07202	933	target	target	139	0.02784	137	0.00784	23	0.00092	51	rs28909989,rs200273438,TMP_ESP_2_1440061_1440061&CD032501,CM076569,COSM84565,rs121908082&CM951241,CI022301,CD002725&CM032390,rs140731896&CM091117,COSM1399681,rs201800220&CM053431,rs61758083,rs146913878,rs150812908,rs139312937&COSM170005,CM043875,CM043875,rs144088710&COSM1305679,rs142555653,rs61734469,rs371367459&CM002642,rs139545499,rs121908083&CM951240,COSM716482,rs201165648&CM014118,CM022475,rs…	24	115	0	23	116	0	23	116	137	2	137	2	137	2	136	3	137	2	139	0	139	0
11609	TBXAS1	P24557	533	target, ADME	target, CYP450	118	0.05784	115	0.00957	27	0.00091	40	rs8192833,rs368219976,TMP_ESP_7_139655332_139655333,rs267601315&COSM1699437&COSM1699436,TMP_ESP_7_139661846_139661847,rs367988203,rs367988203,rs149988492,rs377026714,rs140463378,rs193110720,rs184269562,rs370871916,rs369045472,rs142359181,COSM1288380&COSM1288379,rs368219976,COSM1086172&COSM1086171,rs143125111,rs137946697,rs140774405,rs145426879,COSM1448509&COSM1448508,rs201485922,rs6140,COSM78621,…	27	91	0	27	91	0	27	91	115	3	114	4	117	1	113	5	114	4	117	1	116	2
17734	TAAR1	Q96RJ0	339	target	target	66	0.00872	65	0.00651	11	0.00091	21	rs149159437,TMP_ESP_6_132966403_132966406,rs147691560,rs142169206,rs182618382,rs6926857,rs202026301,COSM1073421,rs367888752,rs367691287,rs367691287,rs139772127,COSM1073424,rs199758150,rs201983039,COSM204245,rs372879305,rs372907144,rs140580837,rs149785438&COSM740075,rs368133802	11	55	0	11	55	0	11	55	65	1	64	2	65	1	65	1	65	1	66	0	66	0
3690	FGFR3	P22607	806	target	cancer target	85	0.00449	85	0.00449	12	0.00091	24	TMP_ESP_4_1801538_1801541,rs369033272,rs144675978,rs370940011,rs377554120&COSM29446,COSM1428692&COSM1428691,COSM254688,COSM1428703,rs267606809&CX060720,COSM727,rs140898926,rs146114742,COSM1053500&COSM1594414,rs77722678&KinMutBase_FGFR3_DNA:g.12748A>C&KinMutBase_FGFR3_DNA:g.12748A>G&CM980754&CM000382,rs199544087,rs142093553,rs200849753&COSM133156,rs78311289&KinMutBase_FGFR3_DNA:g.13267A>G&KinMutBa…	12	73	0	12	73	0	12	73	85	0	85	0	85	0	84	1	85	0	85	0	85	0
49	ABCB8	Q9NUT2	735	ADME	transporter	149	0.09447	147	0.00765	25	0.0009	40	rs369655759,COSM452622,rs369818772&COSM1087325,rs200883918,rs376144765,rs147880676,rs61734192,rs61734192,rs143198607,rs374301133,rs201138111,rs377745915,rs17545756,rs137922285,rs147045076,COSM206099,COSM1087331,rs371681720,rs140779359,rs373880318,rs200904308,rs149742369,rs373159314,rs144080665,rs146497617,rs375197437&COSM1181312,rs369359725,rs373352833,rs377525361,rs2303927,rs148191540&COSM329103…	25	124	0	25	124	0	25	124	147	2	148	1	148	1	148	1	146	3	147	2	147	2
2439	CSF3R	Q99062	836	target	cancer target	78	0.02102	76	0.00446	21	0.00089	22	rs138156467,rs374536805,rs367641463,TMP_ESP_1_36938271_36938270,COSM908927&COSM908926,rs146617729&CM051032,rs150281231,rs201556754,COSM908911&COSM908910,rs3917996,rs145256322,rs144323240,rs199774481,rs376634675,rs201890478,rs148747030,rs370712007,rs367774391,rs367774391,COSM1321110&COSM1321109,COSM300010&COSM300009,rs142999683	21	57	0	21	57	0	21	57	76	2	76	2	75	3	77	1	77	1	77	1	76	2
8040	NTSR2	O95665	410	target	target	31	0.00224	31	0.00224	8	0.00089	13	rs143067546&COSM290507,rs145966091,rs145400490,rs367870730,rs376830741,rs368993002,rs149468069&COSM296025,rs145680805,rs371327070,rs201528903,rs201037497,COSM1399002	8	23	0	8	23	0	8	23	31	0	31	0	30	1	30	1	31	0	31	0	31	0
20244	CYP4X1	Q8N118	509	ADME	CYP450	82	0.00398	82	0.00398	22	0.00088	20	rs370213777,rs368513359&COSM342355,rs142075062,rs189871866,rs374830497,rs367674618,rs373471101,rs199790231,rs367694773,rs376000916,COSM1343183,rs151115170,rs372889638,COSM1639908,COSM1639908,rs371700658,rs201456444,rs149560395,rs187074851,rs373701345	25	57	0	22	60	0	22	60	82	0	82	0	82	0	82	0	81	1	82	0	80	2
1996	CKMT2	P17540	419	target	target	92	0.00511	91	0.003	22	0.00086	18	rs374021257,rs138751994,rs375003065&COSM739055,COSM461942,rs150041872,rs199560112,COSM1201256,COSM260119,rs376567528,rs368812686&COSM1568175,rs374325893,rs370722077&COSM1201255,rs371191747&COSM176573,rs150350095,COSM1487011,rs148114477&COSM1070740,COSM450132	24	68	0	22	70	0	22	70	91	1	92	0	92	0	92	0	92	0	92	0	91	1
6255	KCNJ1	P48048	391	target	target	72	0.00343	72	0.00343	11	0.00086	35	TMP_ESP_11_128709138_128709137,rs377205432&CM970814,rs201707868&CM095055,rs138120505&CM095059,rs141900128,COSM1352495,rs368956043&COSM428695,CM970813,CM032279,rs370582178,rs373198476&CM994546,CM994547,rs369455370,rs372748052&CM081674,CM095060,rs104894245&CM960892,rs150299230&CM081675,rs188249669&COSM325586,CD075449,CM081676,rs138120505&CM095059,CD095062,CM032277,rs104894254&CM970811,rs192755403,r…	11	61	0	11	61	0	11	61	72	0	72	0	71	1	72	0	71	1	72	0	72	0
1957	CHRNA3	P32297	505	target	target	77	0.06125	76	0.00402	16	0.00085	29	TMP_ESP_15_78893881_78893881,rs200551904,TMP_ESP_15_78894036_78894036,TMP_ESP_15_78894076_78894077,rs200640072,rs200364229&TMP_ESP_15_78888969_78888969,rs201426786,rs200681637,rs199515569,rs371099773,rs202165978,rs368207734,rs368207734,rs372805117,rs61737495,rs149559299&COSM458951,rs199887463,COSM701722,rs55958820,rs373218818,rs201993014,rs201648536,rs72648887,rs200161807,COSM1374804,rs3743075,rs…	16	61	0	16	61	0	16	61	76	1	76	1	76	1	75	2	76	1	76	1	76	1
20580	CYP2R1	Q6VVX0	501	ADME	CYP450	79	0.006	79	0.006	21	0.00085	24	rs375350522,TMP_ESP_11_14902053_14902054,COSM181493,COSM79161,rs202011621,TMP_ESP_11_14913664_14913664,COSM221265,rs146366698&COSM925341,rs201004240,rs199962113&COSM1492480,rs145224817,COSM925344,rs140870202,rs373959523,rs140947977,rs200978947,rs202199452,rs61744566,rs61744571&COSM274722,rs61495246&CM045611,rs138945380,rs147467617,rs147467617,rs147467617,rs202122669	21	58	0	21	58	0	21	58	79	0	77	2	77	2	79	0	79	0	79	0	79	0
2020	CLCN2	P51788	898	target	target	137	0.01184	136	0.00795	21	0.00084	38	rs376823689,rs201330912,rs150362392,rs141074059,rs186332301,rs200289365,rs149460784,rs372191163,rs200416033,rs373554707,rs375401465,rs148545588,rs141242566&COSM215897,rs141242566&COSM215897,rs143449618,rs151225174,rs137978189,rs137978189,rs200337116,rs145746859&COSM1042051,COSM1161849,rs367573666,rs150888213,rs376497260,rs146097084,rs142608726,rs200795200,rs369933204,COSM173284,rs149439531,rs4126…	21	116	0	21	116	0	21	116	136	1	136	1	136	1	136	1	135	2	136	1	137	0
12554	UGT2B7	P16662	529	ADME	phase II enzyme	102	0.01222	101	0.00686	21	0.00083	24	rs202055250,TMP_ESP_4_69962661_69962662,COSM1056920,COSM86528,COSM1056925,rs373225477,rs61361928&COSM286286,rs148671766,rs201563351,rs147120761,rs143338928,rs142000539,COSM381536,COSM1231699,rs151128457,rs35590824,rs200539544,rs144232904,rs141309270,rs371793369,rs371597113&COSM734906,rs202211253,rs201354412	21	81	0	21	81	0	21	81	101	1	100	2	101	1	101	1	102	0	101	1	100	2
6251	KCNH2	Q12809	1159	target	target	76	0.00481	76	0.00481	5	0.00083	34	rs1805123&LQTS_NM_000238.2:c.2690A>C&CM004877&COSM1449213,CM030225,rs367570298&LQTS_NM_000238.2:c.1341C>A&CM022802,rs199473028&CM077587,rs151031345&CM045796&COSM382525,rs199473433&CM097525,rs143512106&CM056612,rs199473001&CM055303&COSM1643280,rs121912510&LQTS_NM_000238.2:c.2453C>T&CM990763&COSM461655,rs138498207&CM097516,rs149588350&COSM1549262&COSM1549263,rs199473532&CM097483,LQTS_NM_000238.2:c.…	5	71	0	5	71	0	5	71	76	0	75	1	76	0	76	0	76	0	76	0	74	2
23613	SLCO6A1	Q86UG4	719	ADME	transporter	105	0.14396	103	0.00645	25	0.00082	36	rs181522070,rs181522070,TMP_ESP_5_101748755_101748754,rs141543083,COSM1431965,rs201895878,rs143064096,TMP_ESP_5_101834258_101834258,rs369430600,rs199624995&COSM1059233,rs199624995&COSM1059233,rs201586744,rs150169825,rs78132105,rs147044344,COSM1310406,rs149593558,rs10073333,COSM199875,rs141543083,rs368808696&COSM1431963,rs186629200,COSM285163,rs376407861,rs200993517,rs373063853,rs376314795,rs20110…	25	80	0	25	80	0	25	80	103	2	103	2	103	2	102	3	103	2	104	1	104	1
4624	GSS	P48637	474	target	target	89	0.0076	88	0.00517	17	0.00082	27	rs201925123&CM025292,CD962028&TMP_ESP_20_33539652_33539652,rs199894924,rs138574949,rs199658514,rs146267300,rs376043024,rs148640446&CM970703,rs199916857,rs374498290,rs121909308&CM960788&CS058267,rs150405875,rs200662956,rs34239729,rs28938472&CM960787&CM970698&COSM1411342,rs193267972,rs138659144,rs11556224,rs140328832&COSM1026134,rs28936396&CM960786,rs373345937,rs373142611,rs371259433,CM970696,rs150…	17	72	0	17	72	0	17	72	88	1	88	1	87	2	87	2	89	0	88	1	88	1
7873	NOS2	P35228	1153	target	target	163	0.08861	161	0.00784	29	0.00081	61	rs138793535,rs200642364,rs369002962,rs200336122,COSM363280,rs200937263,rs201110646,rs183309032,rs372495702,rs201526410,rs200807678&COSM1162790,rs199859783,rs200470759&COSM1520359&COSM1520358,rs371929273,rs375424266,rs145383683,rs145383683,rs201338419,rs28944201,rs371738935,rs199784125,rs201381506,rs200892252&COSM344491,rs200892252&COSM344491,rs375448100&COSM560160,rs150704221,rs199536608,rs201531…	29	134	0	29	134	0	29	134	161	2	160	3	162	1	160	3	162	1	161	2	161	2
3002	DPEP1	P16444	411	target	target	120	0.01717	119	0.00898	20	0.00081	40	rs150374214,rs199523301,rs200857045,rs201263684,rs201263684,rs201263684,rs148401413,rs141650009,rs201940244,rs370798757&COSM1493796,rs201482814,rs73265359,rs202071702&COSM1204466,rs370565415,rs139374129,COSM435942,rs145285386,rs200211325,rs376172394,rs149167696,COSM1204468,rs376403325,rs201093864,rs199713316,rs142237308,rs201233562,rs141290392,rs377182881,COSM1128839,COSM1128839,rs200553738,rs372…	20	100	0	20	100	0	20	100	119	1	117	3	118	2	119	1	119	1	120	0	119	1
26820	CYP4F22	Q6NT55	531	ADME	CYP450	102	0.00657	102	0.00657	17	0.00081	30	rs200464692,rs199892192,rs147170028,rs118091316&CM060279,rs140968002,COSM992275,COSM992275,rs141382984,COSM709661,rs373223970,rs201717667,rs371097842&COSM379637,rs118203937&CM060278,rs188702643&COSM992282,rs141902603,rs375434045,rs368699374,COSM256724,rs200174659,COSM992284,rs374530747,rs189645644,COSM1202889,rs145440178,COSM1202890,rs118203935&CM060276,rs200581968,rs200581968,rs144961059,COSM168…	18	84	0	17	85	0	17	85	102	0	101	1	102	0	101	1	100	2	102	0	101	1
3180	EDNRB	P24530	442	target	target	42	0.00448	41	0.00239	13	0.00081	24	rs112067501,COSM1639386&COSM1639385&COSM310805,rs104894391&CM020406&COSM1204937&COSM1204938,rs199556320,rs200054437,rs199927859,rs144565124,rs200720978,rs200548885,COSM172258,rs200939685,CM073024,rs104894389&CM960507,rs200431358,rs200272603,rs5350,rs202068468,rs201311945,rs143042375,rs368400131,rs200756568,rs142569954,COSM1367904&COSM1367905	13	29	0	13	29	0	13	29	41	1	41	1	42	0	40	2	42	0	42	0	42	0
404	ALDH2	P05091	517	target	target	99	0.0536	96	0.00519	17	0.0008	28	COSM1677358&COSM1677357,rs199847950,rs200757003,rs140347209,rs375845001,rs201745983,rs147086207,rs147086207,rs367911769,rs371993659,rs375708006,rs368356402,rs191240032,rs377123780&COSM1358794&COSM1358795,rs139133423,rs145077856,rs145077856,rs148698157,rs201108880,COSM1195157&COSM1195156,rs372053825,COSM307371,rs376029750,rs372769067&COSM291670&COSM291669,rs149442966,rs199811756,rs371493214,rs1997…	17	82	0	17	82	0	17	82	96	3	99	0	96	3	98	1	96	3	99	0	98	1
6294	KCNQ1	P51787	676	target	target	82	0.00442	82	0.00442	17	0.0008	49	CI056223,CS972914,rs139042529&LQTS_AF000571.1:c.513C>G&CM014005,rs120074186&LQTS_AF000571.1:c.914G>C&LQTS_AF000571.1:c.914G>A&CM981125&CM031225,COSM1492552,CS077656,rs17215500&LQTS_AF000571.1:c.1552C>T&CM057185&CM992171,rs397508097&LQTS_AF000571.1:c.1588C>T&CM993619,rs370435862,rs199472678&LQTS_AF000571.1:c.332A>G&CM002318,rs199473449&CM034434,rs199473450&CM057161,rs199472692&CM097092,rs199472696…	17	65	0	17	65	0	17	65	82	0	81	1	82	0	81	1	82	0	82	0	81	1
14357	MMP21	Q8N119	569	target	target	71	0.00363	71	0.00363	19	0.0008	21	TMP_ESP_10_127456130_127456131,rs377642777,rs145119918,rs137955225,rs189081094&COSM75433,rs145727162&COSM269603,rs201477908,rs377123310,rs147129223,rs138944733,rs17153524,rs139649048,COSM1504692,rs61754771,rs372964808,rs146859109,COSM245731,rs370234822,rs145789868,rs371497228	19	52	0	19	52	0	19	52	71	0	71	0	70	1	70	1	71	0	71	0	71	0
7966	NR1H3	Q13133	447	ADME	nuclear receptor	46	0.0037	46	0.0037	5	0.00079	16	TMP_ESP_11_47282887_47282886&COSM1354046,rs371384896,rs201229981,rs200218097,rs370060636,COSM927376,rs186927524,rs150191308,rs138838833,rs144558044,rs372713051,rs367675688,rs61731956,COSM189867,rs369609715	5	41	0	5	41	0	5	41	46	0	46	0	46	0	46	0	45	1	46	0	45	1
10920	SLC15A1	P46059	708	ADME	transporter	134	0.01331	133	0.00821	22	0.00078	39	rs145763186,rs145763186,rs372092782&COSM949170,COSM949171,COSM1514361,TMP_ESP_13_99374145_99374145,rs200210206,rs201183216,COSM1322801,rs374661720&COSM1368171,COSM168233,rs376980177,rs140606428,rs113484071,rs145351711,rs143400114,rs141206459,rs2274827,rs151053191,rs147969208,rs368043114,rs201230121,rs375350352,rs367841578,rs147777498,rs376227654,rs369068628,rs143516109,rs141760518,rs141760518,rs1…	22	112	0	22	112	0	22	112	133	1	133	1	133	1	132	2	132	2	133	1	134	0
11177	SOAT1	P35610	550	target	target	84	0.0035	84	0.0035	17	0.00078	31	rs368576893,rs148646476,rs377633974,TMP_ESP_1_179311250_179311249,rs200408944,rs183578269,rs143615604,COSM900235,COSM900238,rs376220787,rs374646446,rs370264806&COSM1227083&COSM392930,rs374890620,rs199970700&COSM1668241,rs199970700&COSM1668241,COSM1336685,rs375449371,rs372401248&COSM900242,rs149997059,rs373499557,rs201233803,rs145948480,rs141816822,rs201663121,rs144741678,rs371679360,rs192965293,C…	17	67	0	17	67	0	17	67	84	0	84	0	84	0	83	1	84	0	84	0	84	0
2330	CPT2	P23786	658	target	target	121	0.05852	117	0.00812	22	0.00076	51	rs200906458,CM045609,rs397509431,CM065095,CM081561,rs201966320&CM087635,rs74315294&CM930171&COSM1503164,rs148035648,rs121918528&CM001108,rs192275019,rs200080591&CM081562,CM983397,CM030821,rs28936674&CM960421,rs375968699,COSM1667554,rs367691827,COSM160190,rs74315298&CM990437,rs373638740&CM065099,rs144805101,rs200252755,rs199673903,CM034799,rs142790440,rs151003641,rs2229291&CM065101,rs144875040,COS…	22	99	0	22	99	0	22	99	117	4	118	3	119	2	118	3	117	4	119	2	120	1
20243	CYP2W1	Q8TAV3	490	ADME	CYP450	52	0.00584	51	0.00303	11	0.00076	14	COSM1698319,rs372407937,rs373477867,rs369538884,rs373972918,rs374069373,rs200372185,rs201717553,rs200386977,rs200715910,rs201684384,rs200766362,rs145255379	11	41	0	11	41	0	11	41	51	1	51	1	52	0	52	0	51	1	52	0	52	0
10969	SLC22A5	O76082	557	ADME	transporter	93	0.01741	92	0.01097	21	0.00074	49	rs72552722&CM014407,rs377724489,rs377724489,rs72552727&CM991135,rs121908893&CM022066,rs386134207&CM051223,rs121908886&CD021845&CM991137,rs386134212&CM051224,CI992080,rs139775414&COSM1433032,rs139203363&CM104582,rs267607052&CM100213,rs11568520&CM067796,rs369354736,rs148657753&COSM1541438,rs202088921&CM072048,rs373077213,rs373077213,rs201082652&CM104584,rs121908890&CM002860,rs121908889&CM992435,rs1…	22	71	0	21	72	0	21	72	92	1	92	1	91	2	91	2	90	3	92	1	91	2
12538	UGT1A6	P19224	532	ADME	phase II enzyme	104	0.0113	102	0.00507	16	0.00074	40	CM068514,COSM1669863,CX022194,rs372326047,rs139607673&CM983520&COSM1018144&COSM1018148&COSM1018143&COSM1018142&COSM1018141&COSM1018145&COSM1018146&COSM1018147&COSM1018149,rs72551349&CM931136,rs144978321&COSM1306569&COSM1306572&COSM1306568&COSM1306567&COSM1306566&COSM1306570&COSM1306574&COSM1306571&COSM1306573,rs114430142,COSM1018109,rs139410055,rs139410055,rs201621149,rs112793692,rs200903749&COSM…	16	88	0	16	88	0	16	88	102	2	104	0	101	3	103	1	100	4	104	0	104	0
1570	CCKAR	P32238	428	target	target	86	0.00934	85	0.00469	8	0.00074	34	rs200130774,COSM95585,COSM366459,rs139441627,rs139441627,rs139441627,COSM1670929,COSM1670929,rs52795588&CM973342&COSM1429330,rs200830872,rs199510290,rs139361503,COSM1567354,rs201014241&COSM1670930,rs201693594&COSM1054716,rs201693594&COSM1054716,COSM1054717,rs200559879,rs201308743,rs199619228,COSM481194,rs202205118,rs150152252,rs115021107,rs114922909,rs202000988,rs149445700,rs74671182,rs144845558,…	8	78	0	8	78	0	8	78	85	1	82	4	85	1	84	2	86	0	86	0	86	0
10910	SLC12A1	Q13621	1099	target	target	124	0.00761	124	0.00761	27	0.00074	39	COSM1373232&COSM1373231,COSM227872,rs374600843,rs6493311,rs34661166,rs387907468,CM981816,CM981819,CM081794,COSM962339&COSM1587926,CM981821,rs188300373,rs201740776,CM981822&COSM1225850&COSM1225851,rs367770467,COSM337416,CM081793,CM981823&COSM166797,rs182552195,rs376791515,CM081795,COSM1301179&COSM1301178,rs367577837,rs372741953,rs145404393,rs143401237,rs146205188,rs148689126,rs370908136,rs37408534…	28	96	0	27	97	0	27	97	124	0	123	1	123	1	123	1	122	2	123	1	124	0
11052	SLC6A6	P31641	620	ADME	transporter	32	0.00191	32	0.00191	4	0.00074	9	rs200896852,rs141030841,rs377494450,rs182294541,rs200333330&COSM1664240,rs201003777,rs200356672,rs201130139	5	27	0	4	28	0	4	28	32	0	31	1	32	0	32	0	32	0	32	0	30	2
82	ACAA1	P09110	424	target	target	82	0.06583	80	0.00502	14	0.00072	27	COSM1044145,rs148896847&COSM1044144,rs375002308,rs145705119,rs377002590,rs374655368,rs138308587,rs138308587,rs2229528,rs188647131,rs201922536,rs371052867,rs377017874,rs151138541&COSM1044146,rs117484375,rs140127056,rs370502860,rs115896366&COSM1044147,rs140435043,rs113334896,rs376130915,rs189286587,rs368523915,rs139247862,rs375526157,rs369897061&COSM1181476,rs145935424	14	68	0	14	68	0	14	68	80	2	80	2	81	1	81	1	82	0	80	2	80	2
10597	SCN9A	Q15858	1988	target	target	232	0.03075	229	0.01521	28	0.00072	87	COSM1008769,COSM1400829,CM072032,COSM331268,COSM1482145,rs201550725,rs377543079&COSM39581&COSM270724,COSM717009&COSM1647096,rs201035087,rs201561928,rs201561928,rs200196731&COSM1224934,rs199954555,rs372311962,rs367959290,rs200636760,rs370267820,rs201371960,rs368487219,rs201186665,COSM40976,rs201079869,rs202155356&COSM1008768,rs142201175&COSM108502,rs201989809,rs200470541,rs375732973,rs202145429,rs…	28	204	0	28	204	0	28	204	229	3	227	5	231	1	228	4	229	3	228	4	229	3
10955	SLCO2A1	Q92959	643	ADME	transporter	122	0.01512	121	0.00755	23	0.00072	37	rs146636951,rs142346133,COSM445623,rs143960154,COSM1419202,rs151293474,rs370769816,rs149946676,rs200115070,rs375812005,rs187907881,rs187907881,rs369594977,rs201986457,rs201623678,rs369396153,rs199895359,rs140206661,rs142346133,rs140319395,rs201539847,rs200316980,COSM1038602,COSM1419205,rs150153024,COSM1693495,rs377619248,rs376913032,rs201131796,rs387907297,rs192851611&COSM1419209,rs144748248,rs14…	23	99	0	23	99	0	23	99	121	1	122	0	122	0	120	2	120	2	122	0	122	0
4627	GSTA2	P09210	222	ADME	phase II enzyme	37	0.00535	36	0.00243	12	0.00072	14	rs371586337,rs142078893,rs372277935,TMP_ESP_6_52619853_52619852,rs189908098,rs370582726,COSM1697408,COSM1697408,rs372647174,rs75013911,rs201934364,rs142063997,rs377509381,rs139552194	13	24	0	12	25	0	12	25	36	1	36	1	36	1	37	0	37	0	37	0	36	1
533	ANXA1	P04083	346	target	target	60	0.00463	59	0.00247	12	0.00071	17	rs113684866,rs148532111,rs76459132,rs144643143,rs371854581,COSM1110010,rs144842081,rs200599744,rs190998635,rs370232910,rs370232910,rs141725650,rs200795528,rs150591447,COSM1625081,rs370997349,rs149989764&COSM35606	12	48	0	12	48	0	12	48	59	1	60	0	60	0	60	0	58	2	60	0	58	2
1675	CD3G	P09693	182	target	cancer target	24	0.39204	23	0.00354	8	0.0007	10	CD3Gbase_HSTCR3G3:g.27G>C&CS920732,rs199676861&CD3Gbase_HSTCR3G3:g.153A>T&CM983819&COSM1321888&COSM1247707,rs71469175,rs146393315,rs3753058,rs200624053,rs148191859,rs200685479,rs369517664	8	16	0	8	16	0	8	16	23	1	23	1	23	1	23	1	22	2	22	2	23	1
10850	SHMT1	P34896	483	target	target	102	0.01091	101	0.0076	24	0.0007	25	TMP_ESP_17_18236550_18236550,TMP_ESP_17_18238911_18238911,TMP_ESP_17_18250860_18250863,rs375139072,rs375139072,rs150725254&COSM1381348,rs199985045,rs199985045,rs141263245,rs141263245,rs202224272,rs141973751&COSM976309,rs148377107,rs150310905,rs376383952,COSM1381350&COSM1520487,COSM1381350&COSM1520487,rs115185998,rs149605287,rs73291881,rs148701087,COSM293680,rs139687918,rs139687918,rs375177539&COS…	26	76	0	24	78	0	24	78	101	1	100	2	100	2	100	2	101	1	100	2	102	0
23612	SLCO4C1	Q6ZQN7	724	ADME	transporter	129	0.00781	129	0.00781	24	0.0007	34	rs202120876,TMP_ESP_5_101583103_101583103,TMP_ESP_5_101583109_101583110,COSM1431956,rs368478162,rs144992469&COSM253842,rs147514674,rs145667218,rs374536178&COSM1266117,rs149891619,rs369946682,rs141775272,rs143134834&COSM333673,COSM1266111,rs189281809,rs372444963,rs148805542,rs201321627,rs374994606,rs201818684,rs138441262&COSM199854,rs139786996,rs143277122&COSM351093,COSM1059223,COSM735198,COSM2716…	25	104	0	24	105	0	24	105	129	0	128	1	129	0	128	1	128	1	129	0	129	0
2652	CYP7B1	O75881	506	ADME	CYP450	64	0.00352	64	0.00352	15	0.0007	20	rs72554620&CM982052&COSM1552906,rs121908613&CM092981,rs200737038&CM086012,TMP_ESP_8_65528774_65528777,CM092985&COSM211434,rs190031698,rs116171274&CM092984,COSM1700140,rs121908611&CM080184,rs367916692&CM092982&COSM122473,rs139816673&COSM1101005,COSM393840,COSM454741,CM092986,COSM1249625,COSM1700142,COSM1101007,rs267601965,rs372624152	15	49	0	15	49	0	15	49	64	0	64	0	64	0	64	0	63	1	63	1	64	0
8535	P2RX4	Q99571	388	target	target	77	0.02438	75	0.00442	18	0.00069	23	rs145763887,TMP_ESP_12_121666342_121666342&COSM467909,rs368895867,rs139621763,rs369938050,rs369938050,rs199523376,rs199523376,rs191138125&COSM1193749,rs200553138&COSM212853,rs147839356,rs200356284,rs201789037,rs141459292,COSM1706385,rs141679606,rs376315585,rs374159417,rs142786363,rs372429881&COSM430531,rs375424841,rs28360472,rs148705105,rs369526550	18	59	0	18	59	0	18	59	75	2	74	3	75	2	77	0	77	0	75	2	75	2
9178	POLE2	P56282	527	target	cancer target	60	0.01136	59	0.00259	18	0.00069	18	rs181209280,rs368577291,rs368577291,rs368223418,rs201704681,rs34000915,rs199793850,COSM1677963,rs368277605,rs141483427,rs372246512,rs369869091,rs150596542,rs150596542,rs372857838,COSM72243,rs145759008,rs371966509&COSM553167,rs55817802	18	42	0	18	42	0	18	42	59	1	59	1	59	1	59	1	60	0	59	1	59	1
7468	MTR	Q99707	1265	target	target	153	0.008	152	0.00581	27	0.00069	32	rs121913580&CM021640,rs141614780,TMP_ESP_1_237024482_237024482&CD021837,rs138695265,rs371079306,rs367730702,rs201799064,rs148101911,rs1140598,rs368380397,rs201871910,rs369312480,rs138876566,rs138734002,rs139054026,rs368619885&CM021639,CP025163,rs150652021,rs200362373,rs150058137,rs144374509,rs200803446,rs375809201,rs370203138,rs142250261,rs147387989&CM021642,rs374681119,rs139771804&COSM1637710,rs…	27	126	0	27	126	0	27	126	152	1	153	0	153	0	153	0	153	0	152	1	151	2
1043	BGLAP	P02818	100	target	target	23	0.00577	22	0.00235	11	0.00069	12	TMP_ESP_1_156212555_156212555,rs201282254,TMP_ESP_1_156212612_156212611,rs144327492,rs148008982,rs148008982,rs201877298,rs371474888,rs115631152,rs369228193,rs200610507,COSM1334779	11	12	0	11	12	0	11	12	22	1	21	2	23	0	23	0	22	1	23	0	23	0
6156	ITGB3	P05106	788	target	target	100	0.0055	100	0.0055	21	0.00069	44	rs75427428&CM984088,CD021199,rs281864909,CS011047,TMP_ESP_17_45369685_45369684,rs121918450&CM973033&COSM1563792&COSM1563793,rs368427993,CX098117,rs199866795,rs370054364,rs78408552,rs72547409,CM021113&COSM1710392&COSM1710393,rs147782061&CM061070,rs199866698,rs121918452&CM970792,CM043506,COSM980415&COSM1521337&COSM1255047&COSM1521338,CM015878,CM086336,rs121918446&CM920387,rs368829511,rs147263592,rs…	21	79	0	21	79	0	21	79	100	0	96	4	99	1	100	0	98	2	100	0	100	0
8154	OPRK1	P41145	380	target	target	55	0.00295	55	0.00295	5	0.00069	22	COSM1259949,rs80036289&COSM1673906,rs200955469&COSM389652&COSM1218482,rs375147223&COSM1457496,rs200196987,rs200397918&COSM1100490,rs200154534,rs141228759,rs202014849,rs371053716,rs143457105&COSM109332,rs367828369,rs201421010,rs139609517,rs199536024,rs201247710,COSM1673907,rs199563048,rs75771149,rs200114884,COSM1644854	5	50	0	5	50	0	5	50	55	0	55	0	55	0	55	0	55	0	55	0	55	0
2649	CYP51A1	Q16850	503	target, ADME	target, CYP450	62	0.00226	62	0.00226	15	0.00069	17	rs145599211,rs141654764,TMP_ESP_7_91752494_91752493&COSM404962,rs312262913,COSM1238638,rs138109473,rs377725460,rs146408738,rs140702410,rs141009880,rs372185409,rs151249652,rs371492794,COSM1202901,rs368261783,rs372875744	15	47	0	15	47	0	15	47	62	0	62	0	61	1	62	0	62	0	62	0	62	0
1516	CAT	P04040	527	target	target	140	0.00865	140	0.00865	20	0.00068	39	rs138711313,rs140390355&TMP_ESP_11_34474711_34474711,rs148918137&COSM415618,COSM926628,CM057539,rs142811338,rs142811338,rs376152721,rs146568839,rs200680665,COSM186123,rs368992856,rs370619632,rs373304220&COSM926629,rs138096963,rs190620671,rs201484998,rs147148220,rs371809582,COSM356698,rs369699361,rs372785184,COSM1353659,rs201097281,rs372929400,rs377499914,rs200381065,rs199818445,rs144190885&CM0551…	20	120	0	20	120	0	20	120	140	0	139	1	140	0	140	0	139	1	139	1	138	2
12373	TSHR	P16473	764	target	target	125	0.00556	125	0.00556	22	0.00068	38	CM097378,COSM242087,rs121908866&CM961397,CM992692,TMP_ESP_14_81610331_81610331,rs200401152,rs189506473&CM084870,rs367689489,rs373712078,rs121908882&CM002872&COSM433435,rs371139156,rs121908871&CM961393,COSM233668,CM052931,rs367815744,rs367815744,rs199702292,rs121908868&CM961394,rs371995669,rs368268514,rs201889708&COSM1371355,rs189261858&CM014222,COSM433436,rs369995834,CM067067&CM067068&COSM48830,C…	22	103	0	22	103	0	22	103	125	0	124	1	125	0	125	0	123	2	125	0	125	0
9030	PLA2G1B	P04054	148	target	target	44	0.0037	43	0.00162	17	0.00068	9	TMP_ESP_12_120760110_120760111,rs140912639,rs367810711,rs146382341,rs369316608,rs151139112,rs373224402,rs373224402,rs375742049	17	27	0	17	27	0	17	27	43	1	42	2	44	0	44	0	44	0	44	0	44	0
6009	IL2RB	P14784	551	target	cancer target	49	0.00337	49	0.00337	4	0.00068	8	rs142845071,rs182482913,rs182482913,rs148074427,rs148074427,rs376447587,rs147009331,rs375594279,rs371340355&COSM478937	4	45	0	4	45	0	4	45	49	0	49	0	47	2	49	0	47	2	49	0	49	0
2602	CYP24A1	Q07973	514	ADME	CYP450	123	0.03136	121	0.01211	24	0.00067	40	rs367767742,rs375976660,TMP_ESP_20_52779397_52779396,COSM1412575,rs374088730,rs367995295,rs146980218,rs143523685,COSM1028204,rs200955146,COSM1028206&COSM1713695,rs141152573,rs141152573,rs374292194,rs374292194,rs376936695,rs6068812,rs140189382,rs143934667,rs114368325,rs114368325,rs373730137,rs150006710,rs189801930,rs6022990,rs116548533,COSM578129,rs387907324,rs371873677,rs372063233,rs115260488,rs1…	24	99	0	24	99	0	24	99	121	2	119	4	121	2	121	2	119	4	120	3	123	0
11004	SLC29A2	Q14542	456	ADME	transporter	69	0.00878	68	0.00499	16	0.00067	20	TMP_ESP_11_66133923_66133924,rs140572979,COSM1509651&COSM1509650,rs200880227,rs371219484,rs372698108,rs149121404,rs370769036&COSM1188311,rs370769036&COSM1188311,rs368293303,rs138695203&COSM930729,rs374025584,rs199671668,COSM194378,rs201425921&COSM1605072,rs182128727,rs182128727,rs368193083,rs374009080,rs367849917,rs200329495	16	53	0	16	53	0	16	53	68	1	69	0	69	0	68	1	68	1	68	1	67	2
587	APEX1	P27695	318	target	target	61	0.00612	60	0.00282	17	0.00067	12	rs375605404,rs104894987,COSM95576,TMP_ESP_14_20925582_20925581,rs150356603,rs371886058,COSM954254,rs375526265,rs189916038,rs33956927,COSM95576,rs374977590&COSM173983	17	44	0	17	44	0	17	44	60	1	60	1	61	0	60	1	61	0	61	0	61	0
4634	GSTM2	P28161	218	ADME	phase II enzyme	36	0.00543	35	0.00229	13	0.00067	12	TMP_ESP_1_110212143_110212143,rs368522063,rs368522063,rs367987273,rs201905887,rs140199111,rs140199111,rs145910843,rs145910843,COSM1600505&COSM1600507&COSM1600506,rs147235683,rs146447815,rs143184866,rs201667505	14	22	0	13	23	0	13	23	35	1	36	0	36	0	35	1	35	1	36	0	36	0
6140	ITGA4	P13612	1032	target	cancer target	91	0.00446	91	0.00446	15	0.00067	28	COSM1210994,COSM1403751,rs201414895,rs1143674,rs371276887,rs201346236,rs145010184,rs200000911,rs200311535&COSM1255006,rs200585256,rs200340958,rs144469731,rs200133029,rs201091569&COSM302437,rs201930987,rs201476802,rs201476802,rs200238285,rs199911081&COSM270839,COSM572137,rs180712140,rs55705823,COSM402129,rs200279476,rs372232145,rs369946607,rs202221707,rs200199652	15	76	0	15	76	0	15	76	91	0	91	0	91	0	90	1	91	0	90	1	91	0
12681	VEGFB	P49765	207	target	target	36	0.0097	34	0.00145	13	0.00066	8	rs113692369,rs147883767,rs147883767,rs113008340,rs113008340,rs139094226,rs61761267,rs138325963,rs369235621	13	23	0	13	23	0	13	23	34	2	34	2	35	1	35	1	36	0	36	0	36	0
1394	CACNA1G	O43497	2377	target	target	134	0.00994	133	0.00677	8	0.00065	36	rs56741967,TMP_ESP_17_48699098_48699098&rs373234324,rs201146969,rs184328705,rs375908406,COSM1303010&COSM1303008&COSM1303009&COSM1303011,COSM227137,rs372309945,rs376631282,rs368735882,rs375495099,COSM1521742&COSM1521740&COSM1521741&COSM1521743,rs375782901,rs370349028,rs372375481,rs370351427,COSM1384317&COSM1384315&COSM1384316&COSM1384318,rs150972562,rs150972562,rs375505443,COSM561372&COSM561370&CO…	8	126	0	8	126	0	8	126	133	1	134	0	134	0	134	0	134	0	133	1	134	0
6585	LHCGR	P22888	699	target	cancer target	91	0.00368	91	0.00368	17	0.00065	31	rs121912523&CM950776,CS083243,rs150650490,rs140568136,rs200639521,rs149019093,COSM721675,rs121912530&CM981206,rs121912525&CM960941&COSM136253,rs150671167,rs150671167,rs374225612,rs121912532&CM950781,CM981205,rs375277211,rs377391010,rs142062773,CM071846,rs114320052,COSM1213312,COSM1165927,rs201866814,rs374177024,rs371488292,rs202097347,rs370683405,rs149917479,CM003261,rs121912539&CM042735,rs200591…	17	74	0	17	74	0	17	74	91	0	90	1	91	0	91	0	91	0	91	0	91	0
3778	FN1	P02751	2386	target	target	304	0.042	299	0.01597	32	0.00064	93	rs112323657&COSM1016156&COSM1591864,rs372028063,TMP_ESP_2_216286868_216286867,rs202133752,rs148505961,rs148505961,rs372963822,COSM403765,rs370647057,rs374352654,rs146149463,rs149558832,rs55706546,rs6728999,rs144536753,rs17449032,rs376006995,COSM1016163&COSM1591857,rs376754454,rs146612279,rs372237449,rs139452116&COSM1405294&COSM1405293,rs147592486,rs148388245,rs199769361,rs145946514,rs199890235,rs…	32	272	0	32	272	0	32	272	299	5	301	3	301	3	303	1	299	5	300	4	302	2
408	ALDH5A1	P51649	535	ADME	phase I enzyme	83	0.03857	81	0.00424	13	0.00064	32	rs118203982&CM012722,CM033323&COSM212720,TMP_ESP_6_24520725_24520724,CS033486,TMP_ESP_6_24523107_24523107,rs118203983&CM012725,CS982404,rs201082048,rs139486423,COSM1076484,COSM309039,rs369366567&COSM1076486,rs370988709,CM065969,rs148733464,COSM740999,rs62621664&CM025897,rs62621664&CM025897,rs375628463&CM012723,COSM1442474,rs149482918,rs199686669,rs118203984&CM012724,COSM183754,rs144751488,rs20183…	13	70	0	13	70	0	13	70	81	2	80	3	81	2	81	2	83	0	82	1	82	1
12014	TPMT	P51580	245	target, ADME	target, phase II enzyme	40	0.12784	37	0.00349	10	0.00063	17	rs1800584&CS982385,rs9333570&CS040860,rs72552739&CM971510&COSM1076372,rs1142345&CM961383,COSM1442417,rs144041067&CM055563&CM064344,rs112339338,rs1800460&CM961382,rs376217758,rs376217758,rs151149760&COSM1076370,rs111901354,rs1800462&CM951239,rs281874771,CM085752,rs200591577&CM064345&COSM1634651,rs267607275	11	29	0	10	30	0	10	30	37	3	37	3	37	3	38	2	39	1	37	3	36	4
7876	NOS3	P29474	1203	target	target	164	0.01224	163	0.00831	25	0.00063	40	COSM745980,rs147771478,rs201968188,rs368332097,COSM485049,rs368889481,rs200161933,rs374834315&COSM1312839,rs149539813,rs369199140,COSM1549254,rs369489094,rs376007167,COSM1087301,rs41508746,rs139563673,rs371369842,rs141089940,rs150278266,COSM1312841,rs375829467,rs369543769,rs371990302,rs201216025,rs374247011,rs141787079,rs150600360,COSM206090,COSM1087305,rs142781987,rs370699534,rs148919189,rs20050…	25	139	0	25	139	0	25	139	163	1	163	1	164	0	164	0	164	0	163	1	163	1
6893	MAPT	P10636	758	target	cancer target	94	0.28604	91	0.00512	15	0.00062	37	rs146191766,rs373443497,TMP_ESP_17_44060704_44060705,COSM1180368&COSM1180367,rs200099007,rs63750959&CM020737&CM022222,rs144611688&CM099946,rs374996228,rs371071165,rs144397565,rs144397565,rs139796158,rs63750417,rs150983093,rs150983093,COSM1521366&COSM1521365,rs141120474,rs145640471,COSM1610367&COSM1610366,rs17651549,rs201458656,rs370792998,rs149471977,rs143956882,rs375359117,rs374523783,COSM275993…	15	79	0	15	79	0	15	79	91	3	91	3	91	3	93	1	94	0	91	3	91	3
17845	SULT1B1	O43704	296	ADME	phase II enzyme	73	0.0269	71	0.00366	16	0.00062	18	TMP_ESP_4_70599864_70599864,rs373543457,rs148271036,rs145432692,rs142990488,rs141660078,rs141660078,rs375995089,rs370350048,rs181598666,rs4149416,rs11569736,rs201965140,rs371978235&COSM1057011&COSM1328431,rs150406987,rs57806190,rs149557615,COSM267533,COSM267533	16	57	0	16	57	0	16	57	71	2	71	2	72	1	72	1	72	1	72	1	72	1
19046	SLCO5A1	Q9H2Y9	848	ADME	transporter	89	0.00371	89	0.00371	16	0.00062	23	rs374822545,COSM219177,rs200097847,COSM606215,rs200135889,rs138653972,rs375811111,rs369446842,rs200729998,COSM454803,rs200309322,rs142555728,COSM1226632,COSM195319,rs151145765&COSM1266121,COSM486631,rs140147912&COSM1101372,COSM422070,COSM233442,rs144812512,COSM285162,rs369398538	16	73	0	16	73	0	16	73	89	0	88	1	89	0	89	0	89	0	89	0	89	0
29	ABCA1	O95477	2261	target, ADME	target, transporter	219	0.02302	216	0.00939	29	0.00061	61	CM003223&CD004621,CS092457,rs375247413,CM095220,CS991268,rs376462722&CM990004,rs200426848,rs200426848,rs369098049&CM003224,rs200788099&CM080005&COSM200521,rs138033216,rs200269109,CM055073&COSM1243858,rs150801208,rs372779604&COSM174021,rs146292819&CM002930,rs370103164,rs142382023&COSM1241953,CM066720,rs146934490&CM092456,rs150125857&CM041979,CX034944,COSM271911,rs373661735,rs116034780,COSM1658898,…	29	190	0	29	190	0	29	190	216	3	218	1	217	2	216	3	218	1	217	2	218	1
10913	SLC12A4	Q9UP95	1085	target	target	221	0.01817	220	0.01346	27	0.0006	61	rs58381604,rs373047021,rs373047021,TMP_ESP_16_67981276_67981276,rs151095664,rs151095664,rs375487915,rs372093952,COSM1240206,rs146713633&COSM164354,rs139261972,rs369427961,rs376276085,rs368847573,rs377728465,rs148126312,rs377335865,rs370595857,rs141835809,rs17851876,rs145509604,COSM304657,rs371253580,rs372394190,rs200160814,rs369106532,rs142605989,rs370220716,rs375977559,rs375555598,rs376059966,rs…	27	194	0	27	194	0	27	194	220	1	219	2	220	1	219	2	219	2	220	1	220	1
1956	CHRNA2	Q15822	529	target	target	108	0.00385	108	0.00385	14	0.0006	29	COSM308647,rs192887571,rs145238683,rs145238683,rs202029606,rs374449470,rs369803320,rs150254933,rs188098799,rs149464248,rs74341575,rs368791756,rs56339365,rs56339365,rs367914235,COSM1699911,rs139727115,rs149774326,rs145730990,rs373358886&COSM1098738,rs376045534,rs371067379,rs374195332,rs149615415,rs199810678,COSM279893,rs201922955,rs201922955,rs201890355,rs376970816&COSM1456393,rs142375828&COSM74152	14	94	0	14	94	0	14	94	108	0	108	0	108	0	108	0	108	0	108	0	108	0
186	ADA	P00813	363	target	cancer target	68	0.00363	68	0.00363	15	0.0006	28	TMP_ESP_20_43249674_43249678,CS900227,rs372131830,rs121908715&CM870001,rs199422327&CM860002,rs121908718&CM890002,rs121908721&CM920007,COSM166978,rs201944717&ADAbase_D0001:g.29884C>T&COSM69528,CM034199,rs121908723&CM910007,rs114025668&CM900007,rs375707215,rs121908716&CM880002,rs121908740&CM900006,rs121908727&CM950015,rs121908719&CM930010,rs374166838,rs121908739&CM900004,rs201522960,rs121908714&CM8…	15	53	0	15	53	0	15	53	68	0	66	2	68	0	68	0	68	0	68	0	68	0
6138	ITGA2B	P08514	1039	target	target	122	0.00553	122	0.00553	24	0.00059	45	rs374891410,rs79657230&CM010895,rs5913,rs200846140&CM087348,rs377655288,rs137852906&CM920381,CS066291&CD000076,COSM146194,CS093514,rs376469783,rs369457651,rs369457651,CM066101,COSM1383667&COSM359101,rs140919615,rs191789319,rs13306473,rs200481952,rs368974006,CD061426,CD061426,rs372777804&COSM296697,rs76811038&CM981075,rs373204738,CM093510,rs372316950,rs112836157,rs375195998&COSM75038,rs181511536,r…	24	98	0	24	98	0	24	98	122	0	122	0	122	0	121	1	122	0	122	0	122	0
13819	SLCO1C1	Q9NYB5	712	ADME	transporter	115	0.01859	114	0.00536	22	0.00058	22	rs148204738,COSM937853&COSM1586364,rs145845267,rs370431789,rs371858674,rs150378278&COSM230249&COSM1146965,rs138073279,rs144470559,rs148405663,rs376445021,rs144285413,rs368038819,COSM692869&COSM1146971,COSM547390&COSM1140091,rs201359947,rs145739313,rs369753500,rs377551813,rs200027415,rs375473904,COSM1236655&COSM1236654	22	93	0	22	93	0	22	93	114	1	114	1	114	1	113	2	114	1	114	1	114	1
16893	PLIN3	O60664	434	target	target	81	0.01357	80	0.00562	17	0.00057	28	rs377622855,rs112913041,rs370671939&COSM998832,rs371005726,COSM395095,COSM179017,rs149476540,rs34402881,rs373776545,rs373776545,rs370203080,rs372599412,rs377439124&COSM998826,rs143537107,rs184331628,rs146789635,rs146789635,rs373825347,rs146856306,rs146856306,rs370671939&COSM998832,rs200162348,rs201516066,rs11552104,rs149231262,rs2292149,rs140694096,rs369542961,rs375389216,rs370174619,rs199710810	17	64	0	17	64	0	17	64	80	1	80	1	80	1	79	2	80	1	80	1	80	1
8541	P2RY2	P41231	377	target	target	59	0.28189	58	0.00324	8	0.00056	18	rs73538722,rs145036309,rs370108183,rs148391446,COSM78254,rs150943080,rs377231670,rs370694773,COSM931783,COSM931784,COSM931784,rs35545480,COSM1298590,rs149494051,rs148618782,rs148618782,rs146157645,COSM690766,rs1626154	8	51	0	8	51	0	8	51	58	1	57	2	57	2	57	2	58	1	58	1	58	1
406	ALDH4A1	P30038	563	ADME	phase I enzyme	127	0.04749	125	0.00704	20	0.00056	42	COSM1500186&COSM1500187,TMP_ESP_1_19202821_19202821,rs78532707,rs78532707,TMP_ESP_1_19208324_19208325,rs141419279,rs150027463&COSM1151956&COSM901331,rs72953172,rs149468487,rs61757683,rs200711248,rs200711248,rs371499176,rs199624169,rs373826244,rs373826244,rs372612033,rs199828375,rs199828375,rs148586081,rs377173835,COSM1601435&COSM1601436,rs138308070,rs137852937&CM980054,rs137852937&CM980054,rs3760…	20	107	0	20	107	0	20	107	125	2	125	2	125	2	126	1	126	1	126	1	125	2
7174	MMP7	P09237	267	target	target	67	0.01982	66	0.00342	18	0.00056	18	rs369169553,rs372425855,rs141201700,COSM276087,TMP_ESP_11_102401403_102401404,rs372470873,rs370896862,rs200541346,rs139502289,COSM922240,rs145090065,rs143110655,rs17884789&CM098261,COSM1215298,rs141310054,rs148198672,COSM1350370	18	49	0	18	49	0	18	49	66	1	66	1	67	0	65	2	65	2	67	0	67	0
5432	IFNAR1	P17181	557	target	cancer target	63	0.00431	63	0.00431	11	0.00056	14	rs367718640,rs181939581,TMP_ESP_21_34715703_34715703,rs368243032,rs373257370,rs150805896,TMP_ESP_21_34715703_34715703,rs149502605,rs199657118,rs141681155,rs375386475,rs201281365,COSM1534295,rs139423088	11	52	0	11	52	0	11	52	63	0	62	1	63	0	62	1	63	0	62	1	62	1
13800	CHRNA10	Q9GZZ6	450	target	target	89	0.04138	86	0.00753	11	0.00055	29	COSM1638830,rs57724831,rs377727660,rs370972331,rs2231548,rs140488178,rs139793380,rs147150654,rs149693124,rs372273505,rs199780107,rs369546155,rs372816094,rs140742217,rs144182744,rs140976405&COSM1298016,rs138838925&COSM926771,COSM1604521,COSM1604522,rs201793421,rs201793421,rs146995467,rs146995467,rs371224163,COSM310099,rs55719530,rs200272875,rs57652919,rs374793119,rs139119133	11	78	0	11	78	0	11	78	86	3	85	4	88	1	88	1	87	2	87	2	87	2
7163	MMP17	Q9ULZ9	603	target	target	122	0.01595	120	0.00794	18	0.00055	36	COSM290184&COSM290185,rs199551747,rs141090993,rs150305170,rs137879611,rs143543400,rs145821477,rs138719558,rs376663973,rs144538442&COSM203984&COSM1215270,rs150618864,rs146831311,COSM1237856,rs201413592,rs368162179,rs368610189,rs200489340,COSM1257834,rs372874449,rs139641111,COSM1188658,rs373131012,rs376286909,rs373971678,rs201600740,rs200064762,COSM692248,rs371779544,rs374841041&COSM1215278&COSM121…	18	104	0	18	104	0	18	104	120	2	121	1	121	1	120	2	121	1	119	3	122	0
9052	PLAU	P00749	431	target	target	69	0.01294	68	0.00502	11	0.00055	21	rs375029894&COSM465973,rs145070893,rs374232402&COSM1603733,rs201299522,rs201299522,rs375283622,COSM1195272,rs145865648,rs145070893,rs148318390,rs201795845,rs373858934,rs374027239,rs201687228,rs183371156,COSM1702649,rs149650503,rs139271997,rs139271997,COSM427925,COSM427925,rs374459067,rs141630912&COSM1220875,rs150522269	11	58	0	11	58	0	11	58	68	1	69	0	68	1	68	1	68	1	68	1	67	2
7157	MMP11	P24347	488	target	target	69	0.00896	68	0.00694	12	0.00055	26	TMP_ESP_22_24124453_24124453,rs61752251&COSM1032603,rs372204544,rs147144956,rs140332610,rs376901794&COSM1565993,rs200191913,rs375092464,rs4571168,COSM1215261,rs373082777,rs374560133,rs374389752,rs138017602,rs147173904,COSM1215257,rs199846081,rs141200301,rs200864019,rs200864019,rs371614156,COSM1415154,COSM1032610,rs139334604,rs62642531,rs139719162	12	57	0	12	57	0	12	57	68	1	69	0	68	1	67	2	68	1	67	2	68	1
746	ASL	P04424	464	ADME	misc	88	0.00531	87	0.00301	18	0.00055	37	rs373966403,rs201523601,CD022522,rs200453326,rs142637046&CS022483,CM072865,rs369879957,rs369828060,rs369828060,TMP_ESP_7_65557798_65557799,rs145138923&CM014813,CM072866,rs137915973,rs137915973,CM972900,rs374304304,CM900029,rs150244667,rs202142867&CM022313,rs146123574,CM001959,CM072867,CM101659,CM102266,rs199938613,CM022317,CM102265,CM072869,rs149057077,rs28941472&CM900030,rs377357084,rs377761362,…	18	70	0	18	70	0	18	70	87	1	88	0	88	0	88	0	88	0	87	1	87	1
20775	TUBE1	Q9UJT0	475	target	cancer target	80	0.00339	80	0.00339	18	0.00055	21	TMP_ESP_6_112393135_112393136,rs144370746,rs372030819,rs189288102,rs144865297,COSM316305,rs138471134,rs144370746,rs144370746,rs142963380,rs367934898,rs200119993,COSM169136,rs200245145,rs376900146,rs369356249,rs189288102,rs180992381,rs187056028,rs146797315,rs200384424,rs200730464,rs200181011	18	62	0	18	62	0	18	62	80	0	80	0	80	0	80	0	79	1	80	0	80	0
2597	CYP1B1	Q16678	543	ADME	CYP450	87	0.29795	85	0.00518	10	0.00054	41	rs149049138&CD982583,rs377049098&CM033367,CM030032,rs79204362&CM000137&CM087789,rs72549381&CM014174,TMP_ESP_2_38301483_38301487,COSM293627,CM014342,rs376360685,rs369311647,rs138388190&COSM1020797,rs147535955&CM091264,rs28936701&CM980505,rs1800440&CM994676&COSM1408011,rs1800440&CM994676&COSM1408011,rs149049138&CD982583,rs148233007&CM082588,rs56175199&CM980504,rs56175199&CM980504,rs201181935&CM1009…	10	77	0	10	77	0	10	77	85	2	86	1	85	2	85	2	84	3	85	2	86	1
6622	LIPF	P07098	398	target	target	65	0.32401	63	0.0019	15	0.00053	12	COSM1474850&COSM1474849,rs371736963,COSM1505970&COSM1505969,rs147291672,rs814628,rs138641581&COSM1213434&COSM1213433,rs79058739,rs79058739,rs200980006,rs200980006,rs368873630,rs150812830,rs138339983	15	50	0	15	50	0	15	50	63	2	64	1	64	1	64	1	64	1	63	2	62	3
4080	GABRA6	Q16445	453	target	target	107	0.01092	106	0.00613	19	0.00053	42	rs140035570,rs371830208,COSM1180995,rs143274925,rs76773579,rs372922965,rs370888800,rs368424653,rs373363000&CM091558,COSM1435728,COSM1435728,rs184561783,rs267600526,rs368952945,rs201577456,COSM1177797,rs115069685,rs375602341,rs146653636,rs370279978,rs140230054,rs377498858&COSM39720,rs151004579,COSM1065307,rs140902265,COSM1310909,rs374528220&COSM590954,rs138428207,rs369172534,rs371302517,COSM70853,…	19	88	0	19	88	0	19	88	106	1	106	1	106	1	105	2	106	1	105	2	106	1
9039	PLA2G6	O60733	806	target	target	97	0.00487	97	0.00487	20	0.00053	33	rs373493102,COSM1637791,CS090239,CD063591,rs200075782&CM063024,rs376089103,rs371872005,rs199784053&CM063022&COSM1034100,rs141777179,rs369680655,rs121908683&CM063043,rs149712244,rs368008077,CM063032,rs144012369,rs121908681&CM063017,COSM1034102,rs369017644,rs201190836&COSM1714386,CM063039,rs141685950,CM081749,COSM1034108,CM085646,rs373868871,rs374746113,rs138040351,rs373450648,rs11570607,rs37702579…	21	76	0	20	77	0	20	77	97	0	97	0	96	1	97	0	97	0	97	0	97	0
16811	TUBD1	Q9UJT1	453	target	cancer target	70	0.00215	70	0.00215	17	0.00053	11	rs373012328,rs140625497,rs201311037,COSM299011,rs199747050,rs201986736,rs201633758,rs368636067,rs149298804,rs139453195	17	53	0	17	53	0	17	53	70	0	70	0	70	0	70	0	70	0	70	0	70	0
42	ABCB11	O95342	1321	ADME	transporter	189	0.03826	188	0.00709	23	0.00052	60	rs72549396&CM994534,CM103539,CM072812,CS081857,rs72549401&CM980248,CM103536,rs147649016&CD982509&CS067804&CS081859,rs372851471,CS067803,rs369174894,rs201693189,rs372886308&COSM158736,rs373615768&COSM1528843,rs200395431,COSM1400998,CM045702,CM067623,CM067623,rs201481590,CM081495,rs72549395&CM980251,CM042276,CM081482&COSM1009116,CM081482&COSM1009116,rs373956718&CM081500&COSM1579951,rs373956718&CM08…	24	165	0	23	166	0	23	166	188	1	188	1	189	0	187	2	188	1	189	0	189	0
1677	CD247	P20963	164	target	cancer target	27	0.00189	27	0.00189	2	0.00052	10	rs55729925,rs201937405,rs376046446&COSM1200275,COSM1668192,rs186004179,rs201594815,rs372665461&COSM301897,rs148513413&COSM207608,COSM1499372	2	25	0	2	25	0	2	25	27	0	27	0	27	0	27	0	27	0	27	0	26	1
4586	GRIN2B	Q13224	1484	target	target	49	0.00162	49	0.00162	5	0.00052	16	COSM1360382,rs200903876,COSM401318,rs200421469,rs150603153,rs139759417,COSM937460,rs144956856,rs150445188,rs369045170,rs377354382,COSM232450,rs149526977&COSM281557,COSM937483,COSM244809	5	44	0	5	44	0	5	44	49	0	49	0	49	0	49	0	49	0	49	0	48	1
2323	CPS1	P31327	1500	target, ADME	target, misc	198	0.02481	195	0.00725	27	0.00051	66	rs371639705,CM030818,rs202107577,CI064679,CS042539,rs150314086,COSM1202186&COSM1202187,rs140092912,rs140092912,COSM476850,rs140999077,rs201111970&COSM1494768&COSM1494769,rs114819130,rs200214298,rs200271955,COSM335610,COSM1405121&COSM1405122,rs377040861,rs202130487,rs146733657,COSM1669714&COSM1669715,rs149930500&COSM1530665&COSM1530666,rs149930500&COSM1530665&COSM1530666,rs149107897,rs149107897,rs…	27	171	0	27	171	0	27	171	195	3	195	3	196	2	195	3	196	2	197	1	197	1
282	ADRA2B	P18089	447	target	target	81	0.01085	80	0.00652	12	0.00051	16	rs29000569,rs371716124,rs368204339,rs200055567,rs369918003,rs369918003,rs375641838,rs369104505,rs29000569,rs371217738,rs200889434,rs200889434,COSM1410010&COSM1410011,rs372356977,rs369790085,rs202241079,rs202241079,rs191996571,rs183046877	12	69	0	12	69	0	12	69	80	1	79	2	81	0	78	3	78	3	80	1	80	1
6053	IMPDH2	P12268	514	target	cancer target	63	0.00202	63	0.00202	22	0.00051	22	COSM271316,rs111988606,TMP_ESP_3_49062657_49062657,rs141930543,rs11557546,COSM1328159,COSM1046007,COSM1670192,rs368466461,rs147561281,rs145018320,COSM1670193,rs373752085,rs377463111&COSM1423862,COSM1210645,rs370992688,rs375196719,rs369552560,rs373928067,rs142797363,rs149685959	22	41	0	22	41	0	22	41	63	0	63	0	63	0	63	0	63	0	63	0	63	0
11041	SLC5A6	Q9Y289	635	ADME	transporter	64	0.00263	64	0.00263	9	0.0005	17	COSM1019537,COSM1306662,rs369723459&COSM241666,rs57981824,rs376060817,COSM1019542,COSM292820,rs151071040,rs199661347,rs199952152,rs201198229,rs201044201,rs377733923,rs188933728,rs369046381,rs200254716&COSM720646	9	55	0	9	55	0	9	55	64	0	64	0	64	0	64	0	63	1	64	0	64	0
3386	EPHA2	P29317	976	target	cancer target	158	0.0553	154	0.00943	13	0.00049	49	COSM308024,COSM1251270,rs369025865,rs200109380,rs139787163,COSM70623,COSM1499452,rs371967970,rs140958128,rs35903225,rs2291806&COSM160804,rs200914360,rs376424805,rs371130440,rs146970860,rs55869078,COSM1335886,CM101843,CM101843,rs367724183,rs201340421&COSM676522,rs200893130,rs116506614&CM0910311,rs376787040&COSM1645519,COSM269107,rs371964322,rs371964322,COSM1185337,rs55747232&COSM239718,COSM1335891…	13	145	0	13	145	0	13	145	154	4	157	1	155	3	154	4	157	1	156	2	156	2
7968	NR1I2	O75469	434	target, ADME	cancer target, nuclear receptor	93	0.03403	92	0.00516	17	0.00049	32	rs201940433,rs142200562,rs376112054,rs149853698,rs372059203,rs375142772,rs12721607,rs377629240,rs199999304,rs370890377,rs150019952,rs12721608&CM016099,rs12721608&CM016099,rs201081582,rs375233676,rs201940328,COSM78194,COSM1616763,rs144833620,rs371067095,rs200219497,rs367648421,rs199860148,rs142454025,rs376659976,rs200382925,rs147825108,rs72551375&CM045383,rs138909256,rs201008680,COSM479264,rs37744…	17	76	0	17	76	0	17	76	92	1	92	1	92	1	92	1	93	0	92	1	92	1
8782	PDE4C	Q08493	712	target	target	109	0.02108	108	0.00716	20	0.00048	32	TMP_ESP_19_18331730_18331729,rs148119555,rs141280746,rs369402107,COSM438963,COSM1219991,rs146406381,rs149614671,rs371170617,rs371204175,rs373742607,rs147372445,rs199811187,rs151012513,rs200589596,rs140868147,rs374321161&COSM1391642,rs375881931,COSM132746,rs11879710,COSM1219992,rs202088570,rs148172085,rs201545624,rs150688284,rs369131996,rs200889967,rs369793065,rs61734285,rs151221680,rs140364206	20	89	0	20	89	0	20	89	108	1	107	2	107	2	109	0	109	0	109	0	109	0
2631	CYP2E1	P05181	493	ADME	CYP450	75	0.01236	74	0.00381	9	0.00048	27	TMP_ESP_10_135350640_135350646,rs76271067,COSM388425,rs60719153&COSM204515,rs56864127,rs148644999,rs370419762,rs200955165,rs373427672,rs142907528,rs201167793,rs60452492,rs201427783,rs76138620,rs140500826,COSM249734,rs201869253,COSM1346961,COSM204517,rs372279263,rs142767992,rs140969399,rs199855848,rs28969387,rs199954662&COSM1346963&COSM1202861,rs147916524&COSM1242169	9	66	0	9	66	0	9	66	74	1	73	2	74	1	75	0	75	0	75	0	75	0
2653	CYP8B1	Q9UNU6	501	ADME	CYP450	86	0.00485	86	0.00485	10	0.00048	27	COSM243948,rs368202001&COSM78924,rs372447955,rs145159025,rs267599827,rs267599827,COSM1423150,rs375960422,rs370565459,rs370477226,COSM1044798,COSM1044798,rs148221181,rs150584658,rs141302264&COSM583838,rs200069231,rs146795927,COSM167931,rs150329640,rs371888894,rs367884893,rs367884893,rs150090141,rs202192572,rs373101301,rs149860457,rs376161999,rs373922271&COSM296566,COSM274729	12	74	0	10	76	0	10	76	86	0	86	0	86	0	86	0	85	1	86	0	86	0
2592	CYP11B2	P19099	503	ADME	CYP450	99	0.00439	99	0.00439	25	0.00048	31	rs121912977&CM980495,rs200555543,rs140607604,rs72554627&CM970409,rs374188262,COSM1249561,COSM1489068,COSM1489068,rs5315,rs5313,rs4538&COSM454129&COSM1096887&CM104297,rs149902981,rs149902981,rs148659506&COSM127755,rs376776280,rs373369254,COSM1552044,rs370286183,COSM368222,rs149963901,rs377490679&COSM1313770,rs375063578,CM952252,rs138231115,rs369953763,rs104894072&CM984628,rs121912978&CM983860,rs28…	25	74	0	25	74	0	25	74	99	0	99	0	99	0	99	0	99	0	99	0	99	0
13397	CYB5R1	Q9UHQ9	305	ADME	phase I enzyme	78	0.00333	78	0.00333	19	0.00048	30	rs111586136,rs368686887,rs145260503,rs2232845,rs2232845,rs111343519,rs201029781,rs111910733,rs200152783,rs142160530,rs200700150,rs201222473,rs144951127,rs368686887,COSM174473,rs369275806,rs148221696,COSM70365,rs137902078,rs137902078,rs368682605,rs371120169,COSM349924,COSM1337938,rs201820857,rs368750839,rs371177663&COSM209506,rs201406467,COSM287771,rs145377151,rs199636712,rs140808820	20	58	0	19	59	0	19	59	78	0	78	0	77	1	78	0	77	1	78	0	78	0
100	ASIC1	P78348	528	target	target	45	0.00127	45	0.00127	6	0.00048	9	TMP_ESP_12_50453551_50453551,TMP_ESP_12_50474441_50474447,COSM940283,COSM1705576,COSM1362207,rs369876465,rs200645931&COSM1181569,rs145349647	6	39	0	6	39	0	6	39	45	0	44	1	45	0	45	0	45	0	45	0	45	0
9179	POLG	P54098	1239	ADME	misc	216	0.03304	211	0.01426	22	0.00047	74	rs372740330,rs200788482,rs371454241,rs142460560,rs199751339&COSM284133,rs369544574,rs374183622,rs374183622,rs149921636,CM021666,rs149099318,rs2307440&CM060433,rs2307442,COSM1262689,CM083032,COSM966304,rs201144044,CM042460,rs368435864&CM063060,rs368435864&CM063060,rs201732356&CM030941,rs201732356&CM030941,CM097233,rs373316463&COSM458937,rs267606959&CM100884,rs201192905,rs375268845,rs121918049&CM04…	22	194	0	22	194	0	22	194	211	5	215	1	214	2	215	1	214	2	212	4	213	3
2608	CYP2A13	Q16696	494	ADME	CYP450	123	0.01911	121	0.0101	15	0.00047	45	rs372286804,rs200634776,COSM160304,rs146048739,COSM474772,COSM260351,rs376227981,rs149916708,rs144948114,rs201261248,rs141468200,rs141733817,rs141733817,rs138225940&COSM1202845,rs376978363,rs372587042,COSM1129834,rs199643958&COSM189510,rs199643958&COSM189510,rs201720562,rs146067729,rs138089886&COSM1249576,rs138089886&COSM1249576,rs145048388,rs375247458,rs375247458,rs143728697,rs201712585&COSM3766…	15	108	0	15	108	0	15	108	121	2	120	3	121	2	120	3	123	0	121	2	122	1
8784	PDE5A	O76074	875	target	target	85	0.0084	83	0.00329	16	0.00047	32	rs139562384,rs372190232,rs199598721,rs201917993,rs202047445,rs375276077,rs150693234,rs114886951,rs200619248,rs201618319,rs116396619,rs199872206,rs200506990,rs150334535,COSM1539110,rs182361575&COSM202511,rs376685056,rs200355800,rs199921025,rs200427991,rs141518216,rs200294136,rs201004401&COSM420226,rs202163126,rs371212980,rs370843426,rs199850375,COSM1050482,rs201655857,rs201501062,rs142619828	16	69	0	16	69	0	16	69	83	2	84	1	85	0	85	0	85	0	84	1	85	0
3969	FSHR	P23945	695	target	target	99	0.00378	99	0.00378	24	0.00047	26	COSM721654,rs116444729,rs150508772,rs199518506,COSM721661,COSM1021401,COSM442988,rs200191550,rs375475417,rs121909660&CM980773,COSM287662,rs374191266&COSM347244,rs200144377,rs368367400,rs121909664&CM067992,rs145815060&COSM1532188,COSM265445,COSM265445,rs28928870&CM031989,rs371482817,rs121909661&CM020708,rs386833510&CM032241,rs121909658&CM950481,rs121909659&CM980772,rs140415279,rs142755430	24	75	0	24	75	0	24	75	99	0	99	0	99	0	99	0	99	0	99	0	98	1
2640	CYP3A7	P24462	503	ADME	CYP450	69	0.00352	69	0.00352	17	0.00047	19	rs148369346,rs373565603,TMP_ESP_7_99312266_99312266,COSM1313497,rs199660092,rs143401162,rs148369346,rs147031398,rs61737520,rs61737520,rs377206089,rs200663057,rs371807974&COSM1453307,rs200458603,rs375289012&COSM1453310&COSM453673,rs139250712&COSM289871,rs144167377,rs373559144,rs116248418,rs149819141	17	52	0	17	52	0	17	52	69	0	67	2	69	0	68	1	68	1	69	0	69	0
11796	THRA	P10827	490	target	target	35	0.00125	35	0.00125	7	0.00047	13	rs199530759,rs377008025,rs201029306,rs200539215,rs201037953,COSM1382930&COSM1382931,rs199728227,rs200846868,rs201684407&COSM1563856&COSM1563857,rs201684407&COSM1563856&COSM1563857,rs201903415,rs201252895,rs201804855,rs201804855	7	28	0	7	28	0	7	28	35	0	35	0	35	0	35	0	35	0	35	0	35	0
819	ATP4A	P20648	1035	target	target	139	0.03086	137	0.00887	20	0.00046	43	rs111791558,COSM711963,COSM566212,rs61746803,rs370980463&COSM439270,rs368542455,rs367658345,rs375916089&COSM566219,rs142843033,rs369099819,COSM88505,COSM995016,COSM1184101,COSM359292,rs138654635,rs150371575,rs149515531,rs368746317,rs150040599,rs201223266,rs201466490,rs199790968&COSM995021,rs201359040,rs201359040,rs375031967,COSM995023,rs140284450,rs142715926&COSM1582405,rs368041237,rs368041237,rs…	20	119	0	20	119	0	20	119	137	2	138	1	135	4	138	1	138	1	136	3	136	3
4838	SERPIND1	P05546	499	target	target	88	0.00672	87	0.00411	16	0.00046	19	rs370327089,rs373812400,TMP_ESP_22_21141197_21141197,COSM1307978&COSM1307979,rs139053306,rs139053306,rs369438159,COSM1032333&COSM1032334,rs61730767,rs374297570,rs5907&CM890060,rs375194591,rs377527021,rs199641999,rs147046923,rs199499153,COSM444730&COSM444731,rs137958110,rs373125956,TMP_ESP_22_21141197_21141197	16	72	0	16	72	0	16	72	87	1	87	1	88	0	88	0	88	0	87	1	87	1
2591	CYP11B1	P15538	503	target, ADME	cancer target, CYP450	108	0.00636	107	0.00408	18	0.00046	56	rs146124466&CM930177,COSM333108,CM010807,rs141305721,CD930942,rs150163594&TMP_ESP_8_143961205_143961205,CM071679,rs374517238,rs373649246,rs28934586&CM910103,COSM1660077,CM055937,CM960470&COSM319768,COSM396286,rs181764014&COSM604483,COSM139780,rs201300785,COSM1552059,rs200711326,CM930179,rs370757808,rs61752786&COSM1455287,rs368944209&CM960469,rs370188543&COSM243933,rs370188543&COSM243933,COSM27119…	18	90	0	18	90	0	18	90	107	1	106	2	108	0	107	1	108	0	108	0	108	0
20147	CYB5R4	Q7L1T6	521	ADME	phase I enzyme	71	0.00474	71	0.00474	15	0.00046	20	COSM1446196,COSM1082125,rs145836479,rs370510643,rs369765264,rs140006808,rs143922663,COSM484403,rs201467859,rs148851927,rs369152891,rs201872238,COSM451856,rs143570792,rs142951450,COSM1131793,rs368258999,rs200552087,TMP_ESP_6_84669581_84669581	15	56	0	15	56	0	15	56	71	0	70	1	71	0	70	1	70	1	71	0	70	1
12680	VEGFA	P15692	232	target	cancer target	36	0.00126	36	0.00126	8	0.00046	13	rs373902400,rs45533131&COSM248279,rs149528656,rs374451231,COSM1546779,rs368256497,rs114262569,rs367757959,rs376388064&COSM1444777,rs369593555&COSM296967,rs140461341,rs374253522	8	28	0	8	28	0	8	28	36	0	36	0	36	0	36	0	36	0	36	0	36	0
7159	MMP13	P45452	471	target	target	85	0.00585	85	0.00585	19	0.00045	30	rs368922836,rs202204922,TMP_ESP_11_102825988_102825988,rs369083541,rs142064825,rs139939501,rs375834936,rs34546980,rs190896822,COSM1350428,rs200148057,rs201397692,rs372747673,rs185832993,COSM540569,rs148230434,COSM922314,rs202123339,rs140993310,rs147544761,rs140059558,rs140059558,rs150048151,rs202231908,rs143292324,rs371894268,rs374419716,rs189974040,COSM1350433,rs143446525,rs143446525	22	63	0	19	66	0	19	66	85	0	84	1	83	2	85	0	84	1	85	0	84	1
10967	SLC22A3	O75751	556	ADME	transporter	85	0.0058	84	0.00367	13	0.00045	25	rs372896825,rs373997883,rs150004342,rs371944510,rs372611892,rs199688797,rs370990937,rs142228053&COSM1075661,rs145328121,rs369338734,rs373788380,rs377738242,rs377738242,rs200861075,rs189883656&COSM1075666,rs8187725,rs201551125,rs369478939,rs200478210&COSM216742,rs145082363,rs377528900,rs376484755,rs370257112,rs144856002,rs375284193	14	71	0	13	72	0	13	72	84	1	85	0	85	0	85	0	85	0	84	1	85	0
1571	CCKBR	P32239	447	target	target	76	0.00463	76	0.00463	13	0.00045	27	COSM1683188&COSM1683187,COSM1200124&COSM1200123,rs75576436,rs201696694,rs148924129,rs145658504&COSM1355489&COSM1355488,rs200387081,rs201438287,rs373467665,rs373467665,rs146802326,COSM309928&COSM309927,rs202143110,rs200448039,rs199662788,COSM1247594&COSM1247593,rs202100770,rs371750197,rs200339576,rs113168010,rs200700735,rs75576436,rs75576436,rs140742189,rs202203262,rs200480495,rs148059332,rs148059…	13	63	0	13	63	0	13	63	76	0	76	0	76	0	74	2	76	0	76	0	76	0
9958	REN	P00797	406	target	target	55	0.00217	55	0.00217	13	0.00045	12	COSM1686379,rs373884096,rs121917741&CM053391,rs145852603&COSM1320564,rs121917742,rs138385183,rs147436851,rs151265393,rs201438857,rs375880823,rs11571098	13	42	0	13	42	0	13	42	55	0	54	1	55	0	55	0	55	0	55	0	55	0
10591	SCN4A	P35499	1836	target	target	240	0.04075	236	0.01188	19	0.00044	61	rs368193040,rs375048795,rs373278632,rs373278632,rs376526108&COSM561943,rs373804267,rs199944673,rs371104286,rs368186423,rs201115695,rs369860177,rs369430918,rs373174775,rs373017435,rs376448413,rs370923709,rs374278037&COSM1385235,rs140517911,rs201911612,rs150423825&COSM561940,rs368256039,COSM982777,rs367960721&COSM1479864,rs200481981,rs371533957,rs375844960,rs118047588,rs118047588,rs200274258,rs3719…	19	221	0	19	221	0	19	221	236	4	237	3	236	4	237	3	240	0	238	2	238	2
10995	SLC27A1	Q6PCB7	646	ADME	transporter	107	0.00674	107	0.00674	13	0.00044	24	rs200393696,rs149506410,rs146648981&COSM992798&COSM1589909,rs146648981&COSM992798&COSM1589909,rs141417022,rs376737516,rs200764527,rs200764527,rs139629386,rs374723670,rs368587295,rs369076953&COSM992805&COSM1589904,rs200569053,rs375018539,rs201520356,rs143624696,rs369512760,rs192997983,rs370443607,rs200951014&COSM1391470&COSM1391471,COSM992809&COSM1153329,COSM182016,rs371481409,COSM564898&COSM11415…	13	94	0	13	94	0	13	94	107	0	107	0	107	0	106	1	107	0	107	0	106	1
4325	GLP2R	O95838	553	target	target	70	0.00464	69	0.00215	16	0.00044	24	COSM325406,rs145472633,rs373954728,rs143364780,COSM244712,rs199549719,rs138494339,rs373954728,COSM171577,rs376394886,rs114514574,COSM117047,rs141478969,COSM1522686,rs142122440,COSM708473,rs145296340&COSM1208321,rs114273181,rs373329217,rs200313014,rs200313014,COSM1522685,COSM986473,rs146242583,COSM269247	16	54	0	16	54	0	16	54	69	1	70	0	70	0	70	0	70	0	69	1	70	0
427	ALK	Q9UM73	1620	target	cancer target	224	0.04199	223	0.01087	19	0.00043	68	rs145028315,COSM327053,COSM1020023,rs55706535,rs374016589,rs78174819&COSM35678,rs372440265,rs1881423,rs370947313,rs200829376,rs148351049,rs199646095,rs139185626,rs374733353,rs77762612,rs200902932,COSM477300,rs368744524,rs375809999,COSM1668826,rs74716434,rs368059424,rs368059424,rs375448626,COSM138291,rs143790259&COSM107739,COSM327056,COSM97028,rs56315533,rs113994091&CM085229&COSM98478,rs113994091&…	19	205	0	19	205	0	19	205	223	1	221	3	221	3	222	2	222	2	223	1	223	1
45	ABCB4	P21439	1286	ADME	transporter	145	0.03096	142	0.00534	18	0.00042	47	CM095245,rs148792791,rs72552777&CM015099,rs377160065&CM075939&COSM602548,rs72552780&CM031114&COSM1452572,rs371348146,rs376926391&CM082466&COSM1092600,rs147577035,rs369147999,rs144790968,rs375484907,rs8187811,rs121918442&CM013507,rs138850786,rs372427470&COSM87733,rs374676517,rs199738630&COSM1092570,rs369310248,rs141343150,rs147171162,rs371486074,COSM1452560,rs371152960,rs144852385,rs144852385,rs37…	19	126	0	18	127	0	18	127	142	3	141	4	143	2	144	1	145	0	144	1	144	1
3613	FCGR1A	P12314	374	target	target	5	0.00054	5	0.00054	2	0.00042	2	rs199556704	2	3	0	2	3	0	2	3	5	0	5	0	5	0	4	1	5	0	5	0	5	0
3691	FGFR4	P22455	802	target	cancer target	132	0.01246	131	0.00957	16	0.00041	36	rs201049126,rs375029039,rs142240686,rs201257476&COSM1179977&COSM1179976,rs139464025,COSM48384,rs201913502,rs200525902,rs150737523,rs373341851,rs367788201,rs371352765,rs371352765,rs200070761,rs145751771,rs61737768,rs374011645&COSM98905&COSM98904,rs34158682,rs199694646&COSM221392&COSM221393,rs199694646&COSM221392&COSM221393,COSM1066173&COSM6163&COSM1066172,rs201831200,COSM1436247&COSM1436246,rs1394…	16	116	0	16	116	0	16	116	131	1	128	4	131	1	132	0	129	3	131	1	131	1
7179	ALDH6A1	Q02252	535	ADME	phase I enzyme	81	0.01113	80	0.00307	14	0.00041	21	rs374824058,COSM957725,COSM957726,rs201647107,rs183066442&COSM115687,rs367863044,rs147635769,rs368853422,rs368853422,rs371278097,rs372922568,COSM1582278,rs147813764,rs369485559,rs373688564,rs201647107,rs139579994,rs369881143,rs141954288,rs374367200,rs139109624,rs61745707	14	67	0	14	67	0	14	67	80	1	80	1	81	0	80	1	81	0	80	1	80	1
3620	FCGR3B	O75015	233	target	target	34	0.00973	33	0.00368	9	0.00041	8	rs369420655,rs369420655,rs372772013,rs371517248,rs188904436,rs375357751&COSM1335691,rs199701544,rs147436040	9	25	0	9	25	0	9	25	33	1	31	3	33	1	34	0	34	0	34	0	33	1
10937	SLC19A1	P41440	591	ADME	transporter	61	0.00811	60	0.00307	7	0.00041	20	rs202244244,COSM1287963&COSM1287964,rs138047632,rs375940608,COSM1414512&COSM1414513,rs202114789,rs202114789,rs139822233,rs201062530&COSM1714095&COSM1714096,COSM1682057&COSM1682058,rs200873712,rs370202783,COSM1031455,COSM444606,rs147537422,rs202074305,rs370896115,COSM228746,rs370529151,rs372174767	7	54	0	7	54	0	7	54	60	1	61	0	60	1	61	0	61	0	60	1	59	2
1673	CD3D	P04234	171	target	cancer target	28	0.00097	28	0.00097	10	0.00041	10	COSM274446,rs201994476,rs111033581&CD3Dbase_D0014:g.3149C>A&CM042954,rs111033580&CD3Dbase_D0014:g.2604C>T&CM032865,rs201422803,rs367800432,rs375444192,rs200132045,rs201266811	11	17	0	10	18	0	10	18	28	0	28	0	28	0	28	0	28	0	28	0	28	0
3401	EPHX1	P07099	455	ADME	phase I enzyme	71	0.53317	68	0.00342	15	0.0004	19	rs371520880,COSM904663,rs148240980,rs58623835&COSM48356,rs1051740&CM940369,rs112721617,COSM1339261,COSM1205531,rs368539734,rs368539734,COSM1205530,rs138769642,rs148810909,rs371433338,rs373882933,COSM1601721,rs373221599&COSM210162,rs377705438,rs373049369	15	56	0	15	56	0	15	56	68	3	69	2	69	2	69	2	70	1	69	2	69	2
5433	IFNAR2	P48551	515	target	cancer target	54	0.01377	53	0.00364	19	0.0004	15	rs149432031,rs17860223,rs375521972,rs143742626,rs375487848,rs142850110,rs150825310,rs200536427,rs147496374,rs150495861,rs200443135,rs144384060,rs139071443,rs45513593&COSM1254622	21	33	0	19	35	0	19	35	53	1	53	1	53	1	53	1	54	0	53	1	54	0
12530	UGT1A1	P22309	533	ADME	phase II enzyme	115	0.01016	113	0.00392	16	0.0004	48	rs72551340&CM002647,CX022194,rs372326047,rs139607673&CM983520&COSM1018144&COSM1018148&COSM1018143&COSM1018142&COSM1018141&COSM1018145&COSM1018146&COSM1018147&COSM1018149,rs72551349&CM931136,rs144978321&COSM1306569&COSM1306572&COSM1306568&COSM1306567&COSM1306566&COSM1306570&COSM1306574&COSM1306571&COSM1306573,rs368348566,rs140365717,rs370892808,rs371418452&COSM304115,CM067485,rs72551342&CM941961,C…	16	99	0	16	99	0	16	99	113	2	115	0	113	2	114	1	113	2	115	0	115	0
2651	CYP7A1	P22680	504	ADME	CYP450	84	0.00969	83	0.00408	14	0.0004	26	rs368772513,TMP_ESP_8_59407145_59407145,TMP_ESP_8_59412573_59412577,rs201171633,rs201171633,rs201171633,rs143725488&COSM1202903,rs367898327,rs201341987,rs376754937,rs142708991,COSM280280,rs369328699,rs138607943,rs149291486,rs8192875,COSM1489354,rs147153175,COSM606104,rs139396617,rs139396617,rs141299456,COSM1457630,COSM1100716,COSM1100716,COSM1202906,COSM1202906,rs200836103,rs377254635,rs200846540	14	70	0	14	70	0	14	70	83	1	83	1	84	0	84	0	83	1	84	0	84	0
4090	GABRR1	P24046	479	target	target	86	0.00651	86	0.00651	15	0.0004	27	rs143197057,rs200696506,rs118018352&COSM1643164,rs143260597,COSM743906,rs371702531,rs187926567,rs376401079,COSM597811&COSM1446374,rs368010272,rs371833286,COSM1082445,rs372557173,rs372557173,COSM1131782,rs147057564,rs370866905&COSM1697630,rs201745195,COSM1547285,COSM281301,rs201013212,rs185436805&COSM451901,rs185436805&COSM451901,rs191325559,rs191325559,COSM275251,COSM338825,rs146603794,rs37094061…	15	71	0	15	71	0	15	71	86	0	86	0	86	0	84	2	84	2	86	0	86	0
6052	IMPDH1	P20839	514	target	cancer target	66	0.00443	66	0.00443	8	0.0004	23	rs145014241,rs149762411,rs141572081,rs143391643&COSM106419,rs367951647,rs267601273,rs373444002,rs72624967,rs201001000,rs147491964&COSM1447891&COSM1085240,rs147491964&COSM1447891&COSM1085240,rs72624960,rs121912550&CM020283,rs368190649,rs149093302,rs182196127,rs201071873,rs140233296,rs145251520,rs121912553,rs375433526,rs150278198,rs376769056	8	58	0	8	58	0	8	58	66	0	65	1	66	0	66	0	66	0	66	0	64	2
388	AKR1D1	P51857	326	target	target	62	0.0029	62	0.0029	11	0.0004	24	CM097184&COSM745487,TMP_ESP_7_137792222_137792222,TMP_ESP_7_137798444_137798444,rs190907624,rs201065248,rs201752860&COSM1448345,rs150823585,rs377033754,rs368152787&COSM1085982,rs376123232,rs121918343&CM032542,rs187887082,rs146747335,rs201702426,rs140421486,rs267606649&CM044567,rs201081358,rs114392001,rs114392001,rs267606650&CM044568&COSM177700,rs143101649&COSM1448348,rs182820353,rs116226492,rs202…	11	51	0	11	51	0	11	51	62	0	62	0	62	0	62	0	62	0	62	0	61	1
5381	IDE	P14735	1019	target	target	84	0.00279	84	0.00279	16	0.0004	22	rs139681738&COSM1506444,rs374309910,COSM174586,rs150078715,COSM1210231,rs371158499,rs200555551,rs202130657,rs76587725,rs370339786,rs374640603,rs372650195&COSM381138,rs141915194,rs200912671,COSM1675431,rs192563243,rs200118524,rs369496161,rs369496161,rs142309020,rs142209574,COSM325526	16	68	0	16	68	0	16	68	84	0	84	0	84	0	84	0	83	1	84	0	84	0
4848	HCRTR1	O43613	425	target	target	51	0.00214	51	0.00214	8	0.0004	22	TMP_ESP_1_32086601_32086602,rs202108275,rs201585344,rs200964238,rs148898250,rs201319457,rs372750162,rs188180909,rs374268108,rs200336907,rs201018126&COSM426067,rs374843159,rs187526271,rs200965303,rs201360185,rs202152090,rs145995425,rs201393960,rs143453875,rs202193411,rs202193411,rs142508339	8	43	0	8	43	0	8	43	51	0	51	0	51	0	51	0	51	0	51	0	51	0
15654	CYP2S1	Q96SQ9	504	ADME	CYP450	65	0.00381	65	0.00381	7	0.00039	26	rs181918511,rs372475084,rs62119652,rs202100446,rs371117472,rs374503413,rs370561000,rs199728850&COSM298259,rs150250299,rs138879300,rs202034225&COSM1393934,rs202034225&COSM1393934,rs201978576,rs141049230,rs148695011,rs370313541,rs8192795,rs199534151&COSM1393936,rs140548760,rs145747863,rs377067300,rs144602275,rs201580121,rs187000776,rs371909884,rs369312682	7	58	0	7	58	0	7	58	65	0	65	0	65	0	65	0	64	1	65	0	65	0
51	ABCC1	P33527	1531	ADME	transporter	193	0.10881	190	0.01385	20	0.00038	60	COSM967500,rs201580241,rs376453042,rs376453042,rs368794890&COSM556878,rs374116688,rs373696385,rs377283238,rs202231250,rs370618009,rs375353770,rs202023534,rs200485505,rs201704029,rs190420353,rs368526713,rs60782127&CM023879,COSM265250,rs148042527,rs200721867,rs376468016,COSM1563234,rs199797323,rs371204002,rs371204002,rs45511401&rs66657812&CM065958,COSM1493614,COSM1376126,rs376727124,rs368349372,rs3…	20	173	0	20	173	0	20	173	190	3	189	4	191	2	189	4	192	1	189	4	190	3
4628	GSTA3	Q16772	222	ADME	phase II enzyme	35	0.04945	32	0.00354	7	0.00038	16	COSM597125,COSM275400,rs149910347,rs143163780,COSM597124,COSM1697413,rs41273858,rs1052661&CM045795,rs375580219,rs143379014,rs148359991,rs141510758,rs370423929,rs374816806,rs59410661&COSM1080287	9	26	0	7	28	0	7	28	32	3	33	2	32	3	32	3	35	0	33	2	33	2
6091	INSR	P06213	1382	target	target	111	0.02201	110	0.00417	15	0.00038	40	rs370285662,rs144284807,rs371294434&CM960884,COSM1397506&COSM1397507,rs387906540&CM056343&COSM1003188&COSM1003189,rs13306449&CM950701,rs146490822&COSM1254871&COSM1254870,rs74495977,rs374098153,rs201506342,rs375197837,rs369102740,rs121913156&KinMutBase_INSR_DNA:g.174215G>A&CM940984,rs121913150&KinMutBase_INSR_DNA:g.174185G>A&CM920379,COSM1003140&COSM1003141,COSM1003146&COSM1003147,rs367827848,rs37…	15	96	0	15	96	0	15	96	110	1	110	1	110	1	109	2	110	1	110	1	110	1
4089	GABRP	O00591	440	target	target	78	0.01755	76	0.00301	16	0.00038	20	rs200140579&COSM123310,COSM171922,COSM1292091,rs146765294&COSM591448,rs146765294&COSM591448,rs371621084,rs140333913,rs145233692&COSM736765,rs201584759,COSM1292091,rs377558484,rs80121803,rs80121803,rs139025605,rs375628982,rs190950426,COSM361278,rs202158019&COSM1065779,rs79997355,rs146262800,COSM1672125,rs372956328	16	62	0	16	62	0	16	62	76	2	77	1	77	1	77	1	77	1	76	2	77	1
11066	SLC7A8	Q9UHI5	535	ADME	transporter	107	0.01483	105	0.00737	15	0.00038	28	COSM1369173,COSM1226582,TMP_ESP_14_23607142_23607143,rs369866663,rs146795841,rs146795841,rs140596505,rs146946494&COSM954639,rs146946494&COSM954639,rs371618398,COSM1515149,COSM1323556,rs140066180,rs148934901,rs142951280,COSM183223,rs374741332,rs145886415&COSM1369174,rs200616238,rs76324167&COSM954647,COSM183224,rs148060289&COSM183225,COSM176380,rs139927895,COSM469825,COSM469825,rs142012722,rs377518…	15	92	0	15	92	0	15	92	105	2	104	3	106	1	106	1	106	1	105	2	105	2
4163	GART	P22102	1010	target	cancer target	129	0.01238	126	0.00517	18	0.00038	34	rs368955911,COSM725259,rs200670165,rs369961402,rs200320107,rs369525287,rs376192612,rs200921953,rs200921953,rs368190761,rs139548106,rs139548106,rs140192894,rs370280197,rs375474816,rs374479026,rs148363571,rs146343965,rs183180859,COSM311388,rs200548814,rs145553577,rs139699867,rs200011544,rs370507844,rs374582609&COSM1030314,rs367704008,rs369643556,rs138885758,rs368971215&COSM376784,rs145820555&COSM57…	18	111	0	18	111	0	18	111	126	3	128	1	126	3	128	1	129	0	127	2	129	0
11989	TOP2A	P11388	1531	target	cancer target	84	0.00724	83	0.00385	17	0.00038	18	TMP_ESP_17_38555097_38555096,TMP_ESP_17_38567373_38567372,rs375623549,COSM472732,rs1141364,rs200739247,rs368354356,rs367852231,rs192926120,rs201279322,rs373290799,rs61756342,rs201787875,rs372886888,rs376965819,rs187674496,rs369852373	17	67	0	17	67	0	17	67	83	1	84	0	82	2	83	1	84	0	83	1	84	0
20301	SLC22A15	Q8IZD6	547	ADME	transporter	61	0.00299	61	0.00299	14	0.00038	17	rs373923999,rs201824695,rs200269789,TMP_ESP_1_116577949_116577952,rs190411673,rs368125297,rs147916319,rs201922814,COSM1600605&COSM1600604,rs371564095,rs146210337,rs376789098,rs375814433&COSM270983,rs201707326,rs142863805,COSM894380&COSM894379	14	47	0	14	47	0	14	47	61	0	61	0	60	1	61	0	61	0	61	0	60	1
9031	PLA2G2A	P14555	144	target	target	16	0.00101	16	0.00101	6	0.00038	3	rs374105365,rs144466251	6	10	0	6	10	0	6	10	16	0	16	0	16	0	16	0	16	0	16	0	16	0
270	PARP1	P09874	1014	target	cancer target	110	0.3674	108	0.00434	18	0.00037	25	rs112531998,rs150021518,COSM378915,COSM1339290,rs78381515,rs139425386,rs139425386,rs11541664&COSM1668519,rs190105316&COSM210183,rs182639036,rs374662166,rs139753887,rs1136410&CM042761,rs376201473,COSM380795,rs377397890&COSM210185,COSM904733&COSM904734,rs140136106,rs201371549,rs201371549,rs138072805,rs3219062&CM077830,COSM210186,rs193238922,rs139202063,rs370621373	18	92	0	18	92	0	18	92	108	2	109	1	109	1	106	4	108	2	108	2	109	1
4975	MR1	Q95460	341	target	target	74	0.01197	72	0.00463	15	0.00037	21	rs375394190,rs367548989,COSM208603,rs369446797,COSM208600,rs376289951,rs372969823&COSM1499896,rs139058145,rs201088898,rs201398297,rs188076048,rs199653789,rs201394887,rs371468877,rs142428410&COSM107977,rs139730390,rs372662063,rs141366222,rs377066166&COSM1336811,COSM1601320	15	59	0	15	59	0	15	59	72	2	74	0	72	2	72	2	74	0	73	1	74	0
4579	GRIK1	P39086	918	target	target	112	0.00315	112	0.00315	18	0.00037	35	rs372328274,rs372328274,rs372052422,rs201847434,rs367688924,rs376408260,COSM1534443&COSM1534442,rs144877234&COSM1413565&COSM1413564,COSM1253702&COSM1253701,rs201090248,COSM444337&COSM444336,rs145649759,rs147755252,COSM579100&COSM579099&COSM1649955,rs370325276,COSM275374&COSM275375,rs370254978,rs373734492,rs201535034,rs151304866,rs140483981,rs150430424,rs372943543,rs370513041,rs113829116,rs1137258…	18	94	0	18	94	0	18	94	112	0	112	0	112	0	112	0	112	0	112	0	112	0
7861	NNMT	P40261	264	target	target	59	0.00292	59	0.00292	7	0.00037	15	COSM168219,rs371475692,rs368899211,rs139308303,rs150359341,rs200017623,rs374843533,rs369210703&COSM1196178,rs143577747,rs199618034,rs374377399,rs200319273,rs142397660,rs376914323	7	52	0	7	52	0	7	52	59	0	59	0	58	1	59	0	59	0	59	0	59	0
6148	ITGAL	P20701	1170	target	cancer target	83	0.00262	83	0.00262	13	0.00037	18	COSM969867,rs368636350,COSM75043,rs370478656,COSM1128987,COSM1679005,COSM94532,COSM312066,rs142941079,rs142666403,rs376750981,rs200200372,rs369554955&COSM185013,rs181096180,rs11574949,rs200511338&COSM1679006,rs141012481	13	70	0	13	70	0	13	70	83	0	83	0	83	0	83	0	82	1	83	0	83	0
1318	C3	P01024	1663	target	target	135	0.00928	134	0.00513	11	0.00036	48	rs112179814,rs112769578,rs113782618,rs141718696,COSM1002989,COSM475455,rs139388954,rs200816772&COSM250856,COSM1680554,rs199911426&COSM440592,rs140928439&COSM1291040,rs191489530,rs149627133,rs111228502,rs371629277,rs149007163&COSM107217,rs373102036,rs369949940,rs201865666,rs150237828&COSM1198765,COSM1002987,rs142393845,COSM1002997,COSM1397410,COSM179555,rs117793540,COSM1318235,rs149850773,rs201572…	11	124	0	11	124	0	11	124	134	1	135	0	134	1	135	0	134	1	134	1	135	0
6162	ITGB7	P26010	798	target	cancer target	112	0.00564	112	0.00564	18	0.00036	27	rs373519109,COSM940931,rs370045431,COSM135593,rs201607880,rs6580933&COSM1162526,rs2230397,rs201595290,rs142115854,rs146341613,COSM404899,rs377397272,rs61730604,rs376018193,rs367879540,rs139063110,rs139063110,rs200281008,rs139004799,rs140683557,rs368963799,rs199568342,rs148126803,rs150629868,rs201981995,rs371466329,rs369488925	18	94	0	18	94	0	18	94	112	0	111	1	112	0	112	0	112	0	112	0	112	0
13312	GSTO1	P78417	241	ADME	phase II enzyme	40	0.00325	40	0.00325	9	0.00036	10	TMP_ESP_10_106022746_106022746,rs146896093,rs45529437,rs45529437,rs374294843,COSM914534,rs146967406,rs141645977,rs369551343,rs201522765	10	30	0	9	31	0	9	31	40	0	40	0	40	0	40	0	39	1	40	0	40	0
264	ADORA2B	P29275	332	target	target	42	0.00263	42	0.00263	7	0.00036	9	rs200982428,rs372345394,rs143341065,rs140304774,COSM559674,rs186847264,rs149032785,rs374031640	7	35	0	7	35	0	7	35	42	0	42	0	42	0	42	0	42	0	41	1	42	0
15633	TLR9	Q9NR96	1032	target	target	148	0.00996	148	0.00996	14	0.00035	49	rs199885824,rs373748615,rs202223797,rs368350972,COSM1670242,rs201740851&COSM1538106,TMP_ESP_3_52258157_52258157,COSM1046841,rs144798707,rs148852303,rs148852303,rs200896211,rs140585419,rs142806370,rs55846319,rs201773280,rs55881257,rs201739665,rs369679861,COSM33465,COSM1229417,COSM1670241,rs5743846,rs201627440,rs200635689,rs199768722,rs200548286,rs144698131,rs200224404,rs148578023,rs201417455,rs200…	14	134	0	14	134	0	14	134	148	0	147	1	147	1	147	1	146	2	148	0	148	0
3544	F7	P08709	466	target	target	77	0.00587	77	0.00587	10	0.00035	51	CS090974&CS099499,CS030986,CS002879,CS096786,CM001146,CS002133&CS090975,CS090977,rs199567176,COSM1677814,CM930204,CM010247,rs372307787,CM930205&CM930206,CM002763&COSM1322963,rs200016360&CM930207,rs140716599,rs6040,CM090326,COSM1205945,rs372577568&CM001145,rs377468591,rs121964928&CM930209,CM051920&CM073037&COSM1513526,CM051920&CM073037&COSM1513526,rs139958478&CM001148,CM973074,CM090305,CM090305,CM…	10	67	0	10	67	0	10	67	77	0	76	1	77	0	77	0	77	0	76	1	77	0
10971	SLC22A7	Q9Y694	548	ADME	transporter	79	0.00529	79	0.00529	11	0.00035	24	rs376945988,rs370509415,COSM225239,rs372174256,rs201333774,rs139129863,rs367817363,rs201473236&COSM1697260,rs372008286&COSM1226066,rs187001215,rs80308492,rs199806887,rs181987182,rs143456756,rs36040909,rs202191934,rs371403676,rs140065052,rs372656237,rs143665458,rs371184200,rs200163252,rs369673641	11	68	0	11	68	0	11	68	79	0	78	1	79	0	78	1	79	0	79	0	78	1
9843	RAMP1	O60894	148	target	target	37	0.00188	37	0.00188	6	0.00034	10	rs374749100,rs147407024,COSM1531272,rs373719548,rs372253605,rs145392685,rs369827851,rs61758799,rs370289745&COSM1186168	6	31	0	6	31	0	6	31	37	0	37	0	37	0	37	0	37	0	37	0	37	0
2593	CYP17A1	P05093	508	target, ADME	cancer target, CYP450	62	0.00173	62	0.00173	13	0.00034	20	rs148877970,CM930182,CM070886,HS0607,CX061557&CM003808,rs373888712,rs367833709&CM012743,rs367833709&CM012743,CM930182,CM095212,CM101462,rs61754278&CM960476&COSM1345509,CM101461,CM090462,rs104894150&CM051447&COSM1504176,rs104894150&CM051447&COSM1504176,rs375364403,rs104894154&CM063944&COSM1345513,rs104894135&CM910104,rs104894153&CM061697,rs104894138&CM003806,CM952253	13	49	0	13	49	0	13	49	62	0	62	0	62	0	62	0	62	0	62	0	62	0
8031	NTRK1	P04629	796	target	cancer target	108	0.08842	107	0.00564	15	0.00033	39	CI097611,CS991471,rs368040165,IPNMDB_695,TMP_ESP_1_156844697_156844697,rs150579345,IPNMDB_461&KinMutBase_NTRK1_DNA:g.16637C>T&CM000187,rs139140006,COSM1663163&COSM1663164,COSM20674&COSM1334979,rs144609655,rs201509717,rs151334385,rs141483265,rs137994522,rs371498291,COSM1295253&COSM1295254,COSM1295253&COSM1295254,rs200575096&CD013192&COSM414421&COSM414422,rs80356675&IPNMDB_444&KinMutBase_NTRK1_DNA:…	15	93	0	15	93	0	15	93	107	1	106	2	107	1	106	2	107	1	107	1	107	1
11526	TACR1	P25103	407	target	target	60	0.00343	60	0.00343	10	0.00033	17	rs201688433,rs79405056,rs371093415,rs374522374,rs148591370,COSM576259,rs201272146,rs17838409,rs17838409,rs148906237,rs150873497&COSM1641987,rs138993766,rs202089843&COSM1023121,rs201404494,rs200411690,rs201437956,rs142157446,rs142157446	10	50	0	10	50	0	10	50	60	0	60	0	60	0	60	0	60	0	60	0	59	1
1440	CALCR	P30988	508	target	target	71	0.00285	71	0.00285	13	0.00033	21	rs377320130,COSM1550842&COSM1550843,rs376632735,rs371663604,TMP_ESP_7_93106941_93106945,COSM340006&COSM78903,rs375143115,COSM1093219&COSM1093220,COSM1550844&COSM1550845,rs200643258,rs148707949,rs375417465,rs139202851,rs371453754,rs369926913,COSM747481&COSM747482,rs201985045,rs138829125,COSM747471&COSM747472,rs368981699,COSM340006&COSM78903	13	58	0	13	58	0	13	58	71	0	71	0	71	0	70	1	71	0	71	0	70	1
2590	CYP11A1	P05108	521	ADME	CYP450	86	0.00262	86	0.00262	15	0.00033	20	TMP_ESP_15_74635473_74635473&CD050132,rs377595586,rs201855407,COSM964815,rs368047178,rs141235847&COSM1249557,COSM1661350,COSM173713,rs376845671,rs121912812&CM062569&COSM1249558,rs202246326,rs72547508&CM021574,rs139449608,rs368093086,rs202119174,rs146892548,COSM1301414,COSM1301414,rs190764523,rs139075485	15	71	0	15	71	0	15	71	86	0	86	0	86	0	86	0	86	0	86	0	86	0
10970	SLC22A6	Q4U2R8	563	ADME	transporter	80	0.02071	78	0.00304	12	0.00032	21	rs372804378&COSM193696,COSM315262,rs144961482,rs140461543,rs369881300,rs150409056&COSM169302,rs150409056&COSM169302,rs376711110,rs199801650,COSM1676122,COSM173067,rs148475665,rs148475665,rs367801309,rs376658456,rs369945942,rs11568627,rs199901321,rs11568626,rs72559735,rs369844426,rs374545276	13	67	0	12	68	0	12	68	78	2	79	1	79	1	80	0	80	0	79	1	79	1
9355	PRDX5	P30044	214	target	target	29	0.00223	29	0.00223	8	0.00032	8	rs200655687,COSM1221911,rs369475791,rs200412793,rs372183360&COSM32759&COSM467194,rs199703803,rs376840909	8	21	0	8	21	0	8	21	29	0	29	0	29	0	29	0	27	2	29	0	29	0
9538	PSMB10	P40306	273	target	cancer target	37	0.00107	37	0.00107	11	0.00032	7	rs140912730,rs201188208,rs148173943,rs372035800,rs376646222,COSM972624	11	26	0	11	26	0	11	26	37	0	37	0	37	0	37	0	37	0	37	0	37	0
1960	CHRNA7	P36544	502	target	target	15	0.00047	15	0.00047	9	0.00032	4	rs200918575,rs368352998,COSM1248294	9	6	0	9	6	0	9	6	15	0	15	0	15	0	15	0	15	0	15	0	15	0
43	TAP1	Q03518	808	ADME	transporter	70	0.07401	66	0.0029	10	0.00031	25	rs138059790&CM083786,rs375324960,rs143800384&TAP1base_D0084:g.28224C>T&CM066242&COSM263964,COSM741728,TAP1base_D0084:g.26198delC&CD994517,rs121917702,rs1057149,rs368026868,rs147741317,rs370875392,rs192572056,rs376553490,rs376553490,rs368082063,rs149390278,rs373810087,rs147332077,rs56035738,rs2228111,rs143954070,rs143185338,rs59328013,rs59328013,rs200941620,rs371791126,rs142907576	10	60	0	10	60	0	10	60	66	4	64	6	68	2	69	1	69	1	67	3	68	2
16767	GRIN3A	Q8TCU5	1115	target	target	132	0.06777	127	0.00857	12	0.00031	39	CM099559,rs35768024,rs76232475,CM099560,rs142270850&COSM1208984,rs71509734,rs143034818,rs200636529&COSM607062,rs200636529&COSM607062,rs79404655,rs143704150&COSM216119,rs369422513,rs61744907,rs144770241,rs144770241,rs181715524,rs377021559,rs144460934,rs139837682&COSM136730,COSM128111,COSM455068,rs143140184,COSM673730&COSM752239,COSM346946,rs368219379,COSM364135,rs142284927,rs371244839,rs142361059,…	12	120	0	12	120	0	12	120	127	5	129	3	127	5	130	2	131	1	128	4	130	2
10600	SCNN1B	P51168	640	target	target	94	0.01712	92	0.00551	14	0.00031	33	COSM1478665,CI102866,COSM417104,rs139455317,rs376401500,COSM471500,COSM471500,rs137852706&CM961267,rs35731153&CM055537,rs150466803&COSM471501,rs188052279,rs139310448&COSM968741,rs200579812&COSM968744,rs373232226,rs72654326&COSM434918,rs369198235,rs369198235,rs142531781&COSM148050,rs72654338&CM056056,rs150949875,COSM183378&COSM1678932,rs137852711&CM086915,rs41278184,rs372303239,COSM417104,rs200401…	14	80	0	14	80	0	14	80	92	2	92	2	93	1	93	1	94	0	92	2	93	1
2719	DDC	P20711	480	target	target	92	0.01081	91	0.00305	13	0.00031	33	COSM1472057&COSM1472056,TMP_ESP_7_50611656_50611656&CD045699,rs138828136&CM045688,rs372970018,rs142110773&COSM1090600,CM077527&COSM1090601,CM093709,rs375309190,rs147937771,rs201783949&COSM746576&COSM403843,CM077526,rs188088947,rs371470698,rs375716771,rs137853212&CM984683,rs141265809,rs6262,rs375266598,rs368618312,COSM253256,rs201828034,rs371117662,rs192659401,rs137853211&CM984685,rs140276979,COSM…	13	79	0	13	79	0	13	79	91	1	91	1	91	1	91	1	92	0	92	0	92	0
435	ALOX5	P09917	674	target	cancer target	98	0.00304	98	0.00304	15	0.00031	19	rs199499510,rs34852267,rs139425864,rs200927295,rs200927295,COSM918269,COSM918270,rs199726828,COSM278791,COSM388924,COSM1347871,rs28395872,rs28395872,rs143675525,COSM1244862,rs375848132,rs373272108,COSM252338,rs151270582,rs151270582,COSM1182584	15	83	0	15	83	0	15	83	98	0	97	1	98	0	97	1	98	0	98	0	98	0
12437	TXNRD1	Q16881	649	target	cancer target	68	0.00258	68	0.00258	12	0.00031	13	rs376301938,rs34259558,COSM546013&COSM1648874&COSM546012,rs367795908,rs189358801&COSM1358332&COSM1358331,rs368876895,rs375808643,rs144671274,rs375933357,rs369684801,rs373593847,rs370121871	12	56	0	12	56	0	12	56	68	0	68	0	68	0	68	0	68	0	68	0	68	0
4623	GSR	P00390	522	target	cancer target	75	0.01425	73	0.00538	9	0.0003	31	rs201693439,COSM1623918,rs149225584,rs200685394,rs377738754,COSM1552401,rs148353562,COSM1456612,rs371799004,rs368709638,rs370557536,rs144377982,rs144377982,COSM1099119,rs183908981,COSM1699934,rs151187899,COSM346048,rs140665617,rs376658099,rs200120959,rs145851500&COSM1209133,rs201272704,COSM214102,COSM1552399,rs141805635,rs374544759,rs372630991,rs150594097,rs150594097,rs138626335,rs371189518	9	66	0	9	66	0	9	66	73	2	73	2	74	1	75	0	73	2	73	2	74	1
5217	HSD3B1	P14060	373	target	target	77	0.01107	76	0.00324	11	0.0003	19	rs369792933,COSM302394,rs150349051,rs367710373,rs376764583,rs149251252,rs4986952,rs377655283,rs6684974,rs148057809,rs148057809,COSM675033,rs376256220,rs377383567,rs200698756,rs142647336&COSM1239094,rs138797116,rs377703942,rs377703942,COSM894670	11	66	0	11	66	0	11	66	76	1	76	1	76	1	76	1	77	0	76	1	77	0
40	ABCB1	P08183	1280	ADME	transporter	139	0.00592	139	0.00592	15	0.0003	55	rs369178731,rs148718120,COSM333711,rs202097303,rs199808236,rs137996914,rs201578293,rs201578293,COSM1452575,rs201111035,rs201530445,rs199676098,rs199676098,rs200703943,rs201520086,rs35730308,rs201765972,rs199943026&COSM69485,rs200514028,rs200192869,rs201951511,COSM1243953,rs199891187,rs201819590,rs374210543&COSM453506,rs148718120,rs371274259,rs200754866&COSM1452580,rs201744003,rs199564535&COSM1488…	15	124	0	15	124	0	15	124	139	0	138	1	139	0	139	0	139	0	139	0	139	0
6019	IL6R	P08887	468	target	cancer target	58	0.00577	57	0.003	10	0.0003	15	rs147678204,rs145766309,COSM1688672,rs370473905,rs145182433,rs370717066,rs201215537&COSM896610,COSM1579130,rs28730735,rs28730735,rs141102401,rs150127972,rs142732420,rs143810642,rs199661599	10	48	0	10	48	0	10	48	57	1	57	1	58	0	58	0	58	0	57	1	57	1
31736	CKMT1A	P12532	417	target	target	30	0.00341	29	0.00104	5	0.0003	10	rs147613562,rs8037184,rs150214356,rs201851130,rs142460452,COSM1201254,rs377040828&COSM1290387,rs369457741,rs369457741,rs148934583	5	25	0	5	25	0	5	25	29	1	29	1	30	0	30	0	29	1	30	0	30	0
6226	KCNA7	Q96RP8	456	target	target	63	0.00278	63	0.00278	6	0.0003	16	TMP_ESP_19_49573536_49573539,COSM999198,rs138061289,rs367576655,rs138686305,rs146540803&COSM999200,COSM999201,rs376824241&COSM1255232,rs368469824,rs143607148,rs202019889,rs140612328,rs199609119,rs202025350,rs368162010	6	57	0	6	57	0	6	57	63	0	63	0	63	0	63	0	62	1	63	0	63	0
14454	GABRQ	Q9UN88	632	target	target	58	0.00225	58	0.00225	11	0.0003	13	COSM206274,rs367579214,rs142261040&COSM244645,rs200034729,rs200034729,rs139879891,COSM611563,COSM206272,rs371012668,rs371012668,rs372512790,rs377031308&COSM1117139,rs77796656&COSM1556682,rs141643196	13	45	0	11	47	0	11	47	58	0	58	0	58	0	58	0	58	0	58	0	58	0
9600	PTGFR	P43088	359	target	target	33	0.00191	33	0.00191	6	0.0003	5	rs142013001,rs368886963,rs151178719,rs150756091,rs150756091	6	27	0	6	27	0	6	27	33	0	33	0	33	0	33	0	33	0	33	0	33	0
4629	GSTA4	O15217	222	ADME	phase II enzyme	38	0.00107	38	0.00107	9	0.0003	7	TMP_ESP_6_52843382_52843383,rs371938703,rs141595669&COSM136546,rs141595669&COSM136546,rs200339437,rs375237965,rs368989019	9	29	0	9	29	0	9	29	38	0	38	0	38	0	38	0	38	0	38	0	38	0
4266	GHRHR	Q02643	423	target	target	55	0.00234	55	0.00234	7	0.00029	18	COSM601007,CS096025&COSM1313032,rs376258046,rs200848306&CM095362,rs200848306&CM095362,CM095363,rs150685406,CM030450,rs121918120&CM010308,COSM1488514,rs149678088,rs149678088,rs200472991,rs149182247&COSM1698486,rs376948691&CM066090,rs201403615,rs201403615,rs200508601&COSM1666751,COSM746193,rs139763309	7	48	0	7	48	0	7	48	55	0	55	0	55	0	55	0	55	0	55	0	55	0
17996	NAGS	Q8N159	534	ADME	phase II enzyme	29	0.00186	29	0.00186	7	0.00029	8	rs202041339,rs375079065,rs201142696,rs372452668,rs201892667,rs201703838,CM052024&COSM257487	7	22	0	7	22	0	7	22	29	0	29	0	29	0	29	0	28	1	29	0	29	0
1471	CAMLG	P49069	296	target	target	40	0.00182	40	0.00182	8	0.00029	13	rs200925040,TMP_ESP_5_134076751_134076753,COSM1433191,rs375153038&COSM1541397,rs368323992,rs78840345,rs138554602,rs146174222,rs370844815,COSM1060926,rs368039020,rs371607184	8	32	0	8	32	0	8	32	40	0	40	0	40	0	40	0	40	0	40	0	40	0
4498	FFAR1	O14842	300	target	target	22	0.00142	22	0.00142	4	0.00029	6	COSM1392845,COSM1392845,rs141553335,rs199506594,rs142645954,COSM1392848	4	18	0	4	18	0	4	18	22	0	22	0	22	0	22	0	21	1	22	0	22	0
9071	PLG	P00747	810	target	target	98	0.03193	95	0.00714	15	0.00028	35	COSM1442018,rs367707054&CM034670,COSM1075703,rs73015965&CM991050,rs141284301&COSM125443,rs4252186,rs146415258,rs139828885,rs143256245,rs145535174,rs149145958&CM068071,COSM1075696,COSM595141,rs151092364,CM068065,COSM207451,rs146910079,rs139012522,COSM170381,COSM1672958,COSM1672958,rs371746732&COSM1131986,COSM1292237,rs142647215,COSM207455,rs370807852,rs371661937,rs371661937,rs140537724,rs4252128,r…	15	83	0	15	83	0	15	83	95	3	95	3	96	2	97	1	98	0	94	4	98	0
3609	FCER1A	P12319	257	target	target	41	0.01361	40	0.00107	9	0.00028	9	TMP_ESP_1_159272174_159272174&COSM1688892,rs151174911&COSM108335,rs140395419,rs2298805,rs137939025,rs374481114&COSM1295312,COSM675976,rs143576640	9	32	0	9	32	0	9	32	40	1	41	0	41	0	40	1	40	1	41	0	41	0
4263	GHR	P10912	638	target	target	88	0.00976	87	0.00575	14	0.00028	41	rs371117905&CS951427,rs121909359&CM910178&COSM1437640,rs121909358&CM910179,CS930820,CS930821&CS994299,rs121909363&CM930315,CM024730&COSM385182,rs34838342,rs369651256,rs200503849,rs373412197&COSM188478,CM034657,rs121909358&CM910179,rs121909361&CM950572,rs75028043,rs114025919,rs190314158&CM104107,rs370989593,rs137886646,rs201394505,rs121909373&CM073088,COSM281363,rs369205599,rs200851410,CM004334,CM…	15	73	0	14	74	0	14	74	87	1	87	1	86	2	88	0	86	2	88	0	88	0
9155	PNLIP	P16233	465	target	target	75	0.00533	75	0.00533	12	0.00028	30	COSM465307&COSM1134973,COSM355973,rs371065609,rs201191402,rs149796905,rs144699284,rs142749694&COSM289234,rs147154871,rs11549160,rs373984432,COSM915152&COSM1584788,COSM342745,rs368162708,rs201397700,rs376332523,rs376332523,rs200040515,rs78536862,rs199957067,COSM381307,rs149884015&COSM109426,COSM537603&COSM1139328,rs377358755,rs146995349,COSM1221343&COSM1221344,rs371562352,COSM39500&COSM1560940&COS…	12	63	0	12	63	0	12	63	75	0	74	1	75	0	74	1	73	2	75	0	75	0
11059	SLC7A11	Q9UPY5	501	target	target	76	0.00492	76	0.00492	15	0.00028	20	rs142986192,COSM1051351,rs374643248,rs151133984,rs140100905,rs201882877,COSM1051344,rs200020771,rs372076565,rs148076676,rs186693425&COSM1427173,rs185660640,rs190067137,rs34757167,rs367543374,rs200429732,rs372435503,rs199779027,COSM370136	15	61	0	15	61	0	15	61	76	0	76	0	76	0	76	0	75	1	75	1	75	1
33480	CYP27C1	Q4G0S4	372	ADME	CYP450	67	0.00301	67	0.00301	11	0.00028	20	rs373145563,rs144868331,COSM329292,COSM1399198,COSM1691014,COSM1564823,COSM382167,rs142496522,COSM1291292,COSM1006163,COSM1006164,rs139230595,rs375739115,rs375739115,rs144027386,rs201941366,rs370702608,rs375601507,rs199549525&COSM1006168,rs199549525&COSM1006168,COSM475866	11	56	0	11	56	0	11	56	67	0	66	1	67	0	67	0	67	0	67	0	67	0
10592	SCN4B	Q8IWT1	228	target	target	37	0.00215	37	0.00215	9	0.00028	12	rs375535030,rs369073453,rs377558816,rs374683602,rs367988277,rs201454653,rs201454653,rs140348243,rs150312046,rs61065977,rs150120968&COSM109617,rs149497652	10	27	0	9	28	0	9	28	37	0	35	2	37	0	37	0	37	0	37	0	37	0
11049	SLC6A3	Q01959	620	target	target	50	0.002	50	0.002	4	0.00028	15	rs375145087,COSM1695352,COSM449023,rs202173303,rs375720650,COSM247426,COSM1226541,rs141056632,rs138948519&COSM84883,COSM116724,COSM1063711,COSM32620,COSM224273,COSM224273,rs6350	4	46	0	4	46	0	4	46	50	0	50	0	50	0	50	0	50	0	50	0	50	0
10935	SLC18A2	Q05940	514	target	target	44	0.00151	44	0.00151	8	0.00028	9	rs144631039,rs367557198,rs199997169,rs148458078,rs368082820,rs117920093,COSM270873&COSM1225987,rs369109725	8	36	0	8	36	0	8	36	44	0	44	0	44	0	44	0	44	0	44	0	44	0
9063	PLCL1	Q15111	1095	target	target	91	0.69654	90	0.00526	15	0.00027	25	rs376872615,COSM1631711&COSM1631710,rs373325949,rs374804162,rs141588918,rs150675435,rs150212353,rs150212353,COSM1014580&COSM1591688,COSM718625&COSM1148891,rs374856574&COSM174717,rs45506698,rs201977873,rs146482739,rs1064213,rs6741084,rs377704772,rs377704772,COSM1669642&COSM1669641,COSM1262424&COSM1262423,COSM1404350&COSM1404349,COSM246634&COSM1591678,COSM1014594&COSM1591676,COSM1404354&COSM1404353…	15	76	0	15	76	0	15	76	90	1	89	2	89	2	90	1	89	2	90	1	90	1
1405	CACNG1	Q06432	222	target	target	43	0.2277	42	0.00366	11	0.00027	17	TMP_ESP_17_65040884_65040883,rs113103602,COSM1385376,rs374071089,rs144718253,COSM137118,rs202046182,rs200686073,rs371843031&COSM159703,rs143055819,rs144606776,rs146687061,rs372713806,rs1799938,rs146071095,rs138929263	11	32	0	11	32	0	11	32	42	1	42	1	41	2	42	1	42	1	42	1	42	1
18006	NISCH	Q9Y2I1	1504	target	target	177	0.02426	175	0.00769	15	0.00027	49	rs142598653,TMP_ESP_3_52521635_52521642,TMP_ESP_3_52526066_52526066,rs376926446,rs146890321,rs149595998,rs202168458,rs143979580,COSM1692818,rs372082480,rs200763699,rs142925971,rs138837125,rs111273639,COSM191283,COSM354781,rs370944443,rs368651371,rs372251478,rs148273093,rs377264711,rs368842942,rs373709550,rs145350144&COSM1424493,rs201390995,rs150644559,COSM75605,rs201907343,rs200440036,rs139961321…	15	162	0	15	162	0	15	162	175	2	176	1	176	1	176	1	176	1	176	1	177	0
9602	PTGIR	P43119	386	target	target	32	0.01816	31	0.00137	9	0.00027	11	rs201383230,rs28590598,rs199953840,rs199508021,rs201475182&CM077858,rs201057027&COSM1681151,rs200590943,COSM1525617,COSM998449,rs201265274	9	23	0	9	23	0	9	23	31	1	31	1	31	1	32	0	32	0	32	0	32	0
336	AGTR1	P30556	359	target	target	47	0.00967	46	0.00159	9	0.00027	19	TMP_ESP_3_148458985_148458985,rs397514687,rs150330554,rs145575818,rs150629733,rs201151143,rs144141909&COSM387374,rs144141909&COSM387374,COSM1670630,rs56257794,COSM1039650,COSM291104,rs200184769&COSM224879,COSM212547,rs370495451,rs12721225,rs188281474,COSM728837,rs368951368	9	38	0	9	38	0	9	38	46	1	47	0	47	0	46	1	47	0	46	1	47	0
1389	CACNA1B	Q00975	2339	target	target	147	0.00773	147	0.00773	14	0.00027	56	rs199896184&COSM355874&COSM355873,COSM1283886,rs200313157,rs201499802&COSM1107192,rs199937787,rs377498051,rs200270869&COSM1107202,rs201232985,rs200507317,rs199841462,rs149261457,rs371527046,COSM388007,rs202185152,rs184841813,rs201915962,rs201000023,rs201837706,rs200167577,rs141513326,rs200279564,COSM455679,rs377675321,rs201482735&COSM1598216&COSM1107225,COSM1145281&COSM608263,rs200485916&COSM1247…	14	133	0	14	133	0	14	133	147	0	147	0	146	1	147	0	147	0	147	0	147	0
20577	CYP26C1	Q6V0L0	522	ADME	CYP450	51	0.00589	51	0.00589	5	0.00027	8	rs200053509,rs202104039,rs201340915,COSM921529,COSM921529,rs377151786,rs372692848,rs180969879	5	46	0	5	46	0	5	46	51	0	51	0	50	1	50	1	49	2	51	0	50	1
3788	FOLH1	Q04609	750	target	target	50	0.00384	49	0.00152	12	0.00027	19	TMP_ESP_11_49207381_49207381,rs377095633,COSM542916,rs371048605,COSM320479,COSM687846,rs139716793,COSM1703908,rs375484734,COSM362858,rs199982130,rs376770386,COSM332580,rs371790405,rs140123322,rs375565491,COSM1508820,rs367766463	12	38	0	12	38	0	12	38	49	1	50	0	50	0	49	1	50	0	49	1	50	0
1368	CA1	P00915	261	target	target	50	0.00378	50	0.00378	9	0.00027	17	TMP_ESP_8_86241962_86241961,COSM606650,COSM1102105,rs373804439&COSM1102107,rs201889976,rs121909578&CM910066,COSM1673985,COSM1673985,rs139959399,rs149736810,rs202036594,COSM1102104,rs202131223,rs374142533,rs189637270,rs376802220,rs372303814	9	41	0	9	41	0	9	41	50	0	50	0	50	0	49	1	48	2	50	0	50	0
10972	SLC22A8	Q8TCC7	542	ADME	transporter	70	0.00362	70	0.00362	15	0.00027	18	rs200524172,rs11568496,rs143948358,COSM1226067,rs267603083,rs149538913,rs371693018,rs142362788,rs375126847,rs370695003&COSM929881,rs375783651,rs184280641,rs147357020,rs45566039,rs148569801&COSM1226068,rs201886853,rs143865155	15	55	0	15	55	0	15	55	70	0	69	1	69	1	70	0	70	0	70	0	70	0
6677	LPL	P06858	475	target	target	81	0.00348	81	0.00348	15	0.00027	39	CS920768,rs375484335&COSM604968,rs118204065&CM910260,rs118204058&CM900160&COSM39324,CM984634,rs1801177&CM910259,rs114101772,rs372267210&COSM1256656,rs182593459,rs373088068&CM941050,rs145657341&CD962067&CM022036,COSM1623839,rs199675233&HM971397&COSM144822,rs140903633,rs376875031,CM930481,CM970901&CM920479&COSM1097854,CM970902,rs372668179&CM034045,rs372668179&CM034045,rs118204072&CM930482,CM970903&…	15	66	0	15	66	0	15	66	81	0	81	0	81	0	81	0	79	2	81	0	81	0
10911	SLC12A2	P55011	1212	target	target	88	0.00223	88	0.00223	9	0.00027	22	COSM1060277,rs371530491,COSM335908,rs142044881,rs115524524,rs150712558,rs116621105,rs139110951,rs147627093,COSM174425,COSM126191&COSM1060275,rs144533824,rs147843214,rs372202195,rs376802988,rs142105778&COSM203455,COSM1328296,rs375335481,rs371689331,rs375675214,rs148137485	9	79	0	9	79	0	9	79	88	0	88	0	88	0	88	0	88	0	88	0	88	0
4635	GSTM3	P21266	225	ADME	phase II enzyme	34	0.00164	34	0.00164	11	0.00027	13	rs375628944,rs372644405,rs372333099,rs202208381&COSM1332504,rs146952826,COSM527486,COSM893575,COSM893576,rs372232192,rs11555177,rs142070930,rs199932714	11	23	0	11	23	0	11	23	34	0	33	1	34	0	34	0	33	1	34	0	34	0
9035	PLA2G4A	P47712	749	target	target	44	0.00088	44	0.00088	13	0.00027	8	rs374028240,rs201251994,COSM424847,rs367829430&COSM1337254,rs200799672,rs373844786,rs371061438	13	31	0	13	31	0	13	31	44	0	44	0	44	0	44	0	44	0	44	0	44	0
3999	FTL	P02792	175	target	target	26	0.00085	26	0.00085	8	0.00027	9	rs199869995,COSM1612555,rs11553257,rs11553195,rs201319635,rs373294865,rs111736650,rs1803578&TMP_ESP_19_49469984_49469984	8	18	0	8	18	0	8	18	26	0	26	0	26	0	26	0	26	0	26	0	26	0
18274	CYSLTR2	Q9NS75	346	target	target	52	0.00473	52	0.00473	8	0.00026	20	TMP_ESP_13_49281431_49281430,rs200853229,rs74936695,rs147650408&COSM1367341,rs189829295,rs200289548,rs202077345,COSM190127,rs201503697&COSM190128,rs201503697&COSM190128,rs200773422,rs192474682,rs139045217,rs377194045,rs200456558,rs140113993,rs201815757,rs200631066,rs149666471,rs201885552	8	44	0	8	44	0	8	44	52	0	50	2	52	0	51	1	50	2	52	0	52	0
2435	CSF2RA	P15509	400	target	cancer target	68	0.00352	68	0.00352	10	0.00026	7	COSM1155298&COSM1116200,COSM1598910&COSM1116318&COSM1116317,COSM370965,COSM289205&COSM289204,CM086808&COSM1145608&COSM611477&COSM611476,CM086808&COSM1145608&COSM611477&COSM611476,COSM1556979&COSM1556981&COSM1556980	10	58	0	10	58	0	10	58	68	0	68	0	68	0	67	1	67	1	68	0	68	0
5218	HSD3B2	P26439	372	target	target	48	0.00282	48	0.00282	11	0.00026	17	TMP_ESP_1_119958168_119958169,rs80358219&CM930411,rs80358217&CM950655,rs148200568&CM081308,rs116449508,rs376207606,rs115344376,COSM527850,COSM527850,CM940954,rs368662017,CM940956,CM940957,rs80358220&CM023090,CM993169,rs150525350,rs80358221&CM950656&CM993171&COSM894661	11	37	0	11	37	0	11	37	48	0	47	1	48	0	48	0	47	1	48	0	48	0
3619	FCGR3A	P08637	254	target	target	32	0.00196	32	0.00196	10	0.00026	8	rs148343635,TMP_ESP_1_161519567_161519567,rs200049912,rs145557772,rs143657896,COSM334200,rs371773367,rs371773367	10	22	0	10	22	0	10	22	32	0	32	0	32	0	32	0	32	0	32	0	31	1
8772	PDE10A	Q9Y233	779	target	target	35	0.00083	35	0.00083	6	0.00026	5	COSM450883,COSM163363,COSM1487454,COSM1075852	6	29	0	6	29	0	6	29	35	0	35	0	35	0	35	0	35	0	35	0	35	0
2228	COMT	P21964	271	target	target	52	0.02665	51	0.00348	7	0.00025	17	rs372535915,rs149909767,rs149909767,rs6267&CM051031,rs6267&CM051031,rs148620887,rs373611092,rs13306281,rs200563082,rs199710929,rs145228139,rs145561434,rs13306279,rs374941634,rs144463570,rs376273380,rs139449932,rs199744942	7	45	0	7	45	0	7	45	51	1	52	0	50	2	51	1	50	2	51	1	51	1
3416	EPOR	P19235	508	target	target	31	0.0125	30	0.00111	7	0.00025	12	rs370865377,rs200372382,rs200372382,rs377657947,rs62638745&CM962728,rs370541202,CM004699,rs192441411,rs192441411,rs368363386,rs201571204,rs139756642,rs371029194	7	24	0	7	24	0	7	24	30	1	30	1	30	1	30	1	30	1	30	1	30	1
5147	HPD	P32754	393	target	target	63	0.00633	62	0.00213	11	0.00025	16	rs137852867&CM001717,rs367674632,rs142321451,rs137852868&CM001719,rs149281612,rs201249721,COSM1359524,rs375816927,COSM1470608,rs368438884&COSM1254380,rs117839625,rs369932222,rs377187859,rs147456937,rs373829918,rs373829918	12	51	0	11	52	0	11	52	62	1	63	0	63	0	62	1	63	0	62	1	63	0
1954	CHRM5	P08912	532	target	target	54	0.00595	53	0.0024	7	0.00025	13	COSM1678337,rs368522225,rs372901279,rs375495476,rs200634273&COSM77472,rs200634273&COSM77472,rs369937575,rs148191916,COSM960775,rs149897590,rs146054258,rs373677487,rs367796610	7	47	0	7	47	0	7	47	53	1	54	0	54	0	54	0	54	0	53	1	54	0
6192	JAK2	O60674	1132	target	cancer target	98	0.00512	98	0.00512	11	0.00025	33	COSM1554972,rs139087749,rs56118985,rs371826393,rs376070326,COSM221746,rs150675431,COSM275614,COSM1187684,COSM1187684,rs376125987,COSM88204,COSM88204,rs375678155,rs143124074,rs140392449,rs190968273,rs149705816&COSM29113,rs145561071&COSM29116,rs77375493&COSM12600&COSM29117,rs151160183,rs372254348,rs145273013,rs201992086,rs369815812,rs373353534,rs368688124,rs368599778,COSM327225,rs200282557,rs558738…	11	87	0	11	87	0	11	87	98	0	98	0	98	0	98	0	98	0	98	0	98	0
2594	CYP19A1	P11511	503	target, ADME	cancer target, CYP450	94	0.00505	94	0.00505	12	0.00025	33	rs72552260&CM004195&COSM962673,rs371981915,COSM555220,COSM190536&COSM1249563,rs372500474,rs141305220,rs201638381,rs201638381,rs121434534&CM930183,rs199887515,CM072974,rs121434536&CM950332,CM994538,rs202076619,rs56658716&CM057952,rs138827241,rs368902124&COSM317208,rs143839949,rs143839949,rs370257485,COSM1470807,rs181766689,rs368480542,rs143562020,rs121434538&CS033116,rs371699273,CD993257,rs1426525…	13	81	0	12	82	0	12	82	94	0	94	0	94	0	92	2	94	0	94	0	94	0
6150	ITGAV	P06756	1048	target	target	136	0.00468	136	0.00468	15	0.00025	47	rs140715466,rs201541903,rs201680116,rs200673664,rs199793723&COSM265381&COSM150879,rs142312022,rs201391436,rs201391436,COSM375718,rs377471624,rs199654707,COSM305542,rs146613742,rs145167954,rs200746724,rs200746724,rs370277214,rs201332846,rs201241523,rs202007073,rs142779223,rs149953343,rs202013444,rs373532184&COSM1194647,COSM1403929,rs201927835,rs200210960,rs367819287,rs150474737,rs200809220,COSM572…	15	121	0	15	121	0	15	121	136	0	136	0	136	0	134	2	136	0	136	0	136	0
7943	NPR1	P16066	1061	target	target	88	0.00436	88	0.00436	13	0.00025	27	COSM896384,rs139547764,rs370665754,rs145546823,rs377107129,rs199612927,rs370385818,rs374193089,rs376091818,rs148384503,rs145787747&COSM896385,rs145787747&COSM896385,rs61758562,COSM896387,rs191813645&COSM206338,rs372587238,rs139174442,rs374318081,COSM1334316,rs368538785,COSM1498257,COSM1498257,rs142618216,rs377757922&COSM896392,rs143103766,rs374515305,COSM206339,rs139963263	13	75	0	13	75	0	13	75	88	0	87	1	88	0	88	0	88	0	88	0	88	0
4136	GAMT	Q14353	236	target	target	31	0.00142	31	0.00142	7	0.00025	11	rs370421531&CM090567&COSM1480658&COSM1480657,rs200444143&CM041010,CM090566,rs200762652,rs202199674,rs202199674,CD041160&TMP_ESP_19_1398994_1398994,rs368221789,COSM991754&COSM991753,rs374724533&CM099575,rs374724533&CM099575,CM090565	7	24	0	7	24	0	7	24	31	0	31	0	31	0	31	0	30	1	31	0	31	0
10593	SCN5A	Q14524	2016	target	target	246	0.03864	244	0.01796	10	0.00024	122	CM067020,rs199473284&CM099835&CM100747,rs202196386,CS100774,rs41313691,rs199473640&CM097695,rs371308670&COSM294797&COSM1593713&COSM1593714,rs199473332,rs199473638,COSM241530,rs267599786,rs141107387,rs199473328,rs199473327&CM057206&COSM268150,rs150264233&CM078041,rs199473325&CM097691&COSM1044229&COSM1593711&COSM1593712,rs199473325&CM097691&COSM1044229&COSM1593711&COSM1593712,rs373118001,rs19947332…	10	236	0	10	236	0	10	236	244	2	240	6	243	3	244	2	245	1	245	1	244	2
10964	SLC22A18	Q96BI1	424	ADME	transporter	61	0.01938	58	0.00273	7	0.00024	22	rs377337071,rs141958733,rs374637902,rs200803354,rs369585161,rs369585161,rs143044180&COSM926191,rs148220127,rs371786058,rs368091563,rs144257346,COSM1353373,rs139323670,rs144116326,rs201219454,rs368370652,rs377009480&COSM1265757,rs141445711&COSM1604462,rs372568043,rs201673184,rs151136112,COSM926199	7	54	0	7	54	0	7	54	58	3	59	2	59	2	59	2	61	0	59	2	59	2
1678	CD4	P01730	458	target	target	49	0.01863	47	0.00309	12	0.00024	20	rs372831240,rs200294737,rs151325091,rs200264344,rs11064416,rs368913676,COSM942913,rs202208698,rs371349550,rs11064419,rs201759150,rs200399582,rs201791740&COSM249767,rs200062430,COSM942927,rs138218083,rs199617771,rs142225058,rs28919579	14	35	0	12	37	0	12	37	47	2	48	1	47	2	49	0	47	2	48	1	49	0
8778	PDE3A	Q14432	1141	target	cancer target	105	0.00889	104	0.00577	8	0.00024	22	COSM1219969&COSM547403,COSM415925,TMP_ESP_12_20709646_20709645,rs201249804,rs202050666,rs138448528,rs138448528,rs149604740&COSM1360614,COSM1219969&COSM547403,rs138393409,rs371974836,rs374925358,rs375987423,rs150253039&COSM97915,rs150253039&COSM97915,rs369448508,COSM937830,rs141325069,rs116851432,COSM937838,rs370722557,rs200906596,rs374362204&COSM1511490,rs368805519	8	97	0	8	97	0	8	97	104	1	103	2	103	2	105	0	104	1	104	1	105	0
1388	CACNA1A	O00555	2505	target	target	98	0.00415	98	0.00415	8	0.00024	34	rs368203745,rs371172398,rs200093958,rs369555957,COSM86194,rs375365071,CM101314,rs371957992,COSM1480611&COSM1523882&COSM438663&COSM1523885&COSM1523883&COSM438661&COSM1523884&COSM438662,rs372083869,rs376815942&COSM1523878&COSM1523881&COSM1523879&COSM1523880,rs371273055,COSM1480612&COSM438671&COSM438669&COSM438670,rs372344357,rs373183625,COSM375669&COSM375667&COSM375668,rs201789073,rs201789073,COSM1…	8	90	0	8	90	0	8	90	98	0	98	0	98	0	98	0	98	0	98	0	98	0
11284	SRD5A1	P18405	259	target	target	44	0.00343	43	0.00125	12	0.00024	8	COSM229714,COSM1544204,rs200641772,rs140569241,rs200931485,rs374499334&COSM1069547,rs371828257	12	32	0	12	32	0	12	32	43	1	43	1	44	0	44	0	44	0	44	0	44	0
2606	CYP27B1	O15528	508	ADME	CYP450	68	0.00308	68	0.00308	10	0.00024	18	CS993838,rs202028173,COSM1705865&COSM1559395,CM980515,COSM268974,COSM1363434,COSM942214,rs118204009&CM980512,rs118204010&CM983525&CM021258,rs2229103,rs201819682,COSM1512788,rs369510241,rs202032208,COSM1202842,rs372223837&COSM1128516,rs150648140	10	58	0	10	58	0	10	58	68	0	68	0	68	0	68	0	66	2	68	0	68	0
9546	PSMB9	P28065	219	target	cancer target	35	0.00295	35	0.00295	8	0.00024	10	rs138104453,rs17587&CM101177,rs138300421,rs375222612,rs145067819,rs148307794,rs200828307&COSM1312061,rs150909909,rs148645171	8	27	0	8	27	0	8	27	35	0	35	0	35	0	35	0	35	0	35	0	35	0
3765	FLT3	P36888	993	target	cancer target	84	0.00261	84	0.00261	10	0.00024	23	rs373997542,rs200175703,COSM1493117,TMP_ESP_13_28626763_28626762,COSM1207260,COSM1513847,rs370459694,rs368432815,rs201923726&COSM354829,rs376588714&COSM19692,COSM24666,rs201208287,rs201232010,rs146853291,rs372303125&KinMutBase_FLT3_DNA:g.43422C>T&COSM786,COSM550912,rs189166547,rs121913491&COSM28044,rs141942072,rs117240821,rs117240821,rs376895552,rs370661880	10	74	0	10	74	0	10	74	84	0	84	0	84	0	84	0	84	0	84	0	84	0
5993	IL1R1	P14778	569	target	cancer target	42	0.00239	42	0.00239	9	0.00024	10	rs2228139,COSM222701,rs138930592,rs148175475,COSM1631221,rs200215516,rs184416789,rs35739365,rs201681036,rs201681036	9	33	0	9	33	0	9	33	42	0	41	1	42	0	42	0	42	0	42	0	42	0
12841	YES1	P07947	543	target	cancer target	55	0.00222	55	0.00222	11	0.00024	10	rs368508541&COSM49006,rs368099773,rs188857712,rs375437397,rs185293600,rs374650269,rs374613149,rs371390237,rs202188142	11	44	0	11	44	0	11	44	55	0	55	0	55	0	55	0	54	1	55	0	55	0
9456	PROS1	P07225	676	target, ADME	target, misc	87	0.0116	85	0.00442	14	0.00023	44	CS034697,rs199469503,rs199469503,CS014019,rs368074804,rs368074804,rs146070827,CS991489,CM961195&CM992962,rs147324335,CM951063&CM051210,COSM314477,CM064170,CM951057,CM981647,COSM1048915,rs375034896,rs369244777,COSM139469&COSM383353,CX013892&CD066393,rs199469495,rs201275494,rs387906674&COSM1309509,rs199797185,COSM1670372,rs189883848,rs200771229&COSM117481,CM083047,rs373983977&CM064172&COSM731445,CO…	14	73	0	14	73	0	14	73	85	2	86	1	87	0	87	0	86	1	87	0	86	1
5465	IGF1R	P08069	1367	target	target	112	0.00478	112	0.00478	10	0.00023	39	rs145090260,rs35315829,rs200208883,rs150221450,rs200759070,rs138973619,COSM1678705,rs121912426&CM035076,rs375391097,rs374358935,rs45445894,rs374465368,rs146408770&COSM1210341,rs376022845,rs371466243,rs144533252,rs199672504,COSM1578989,rs200059469,COSM358969,rs142608976,rs142608976,COSM271313,rs202164991,COSM198996,rs144852244,COSM1375601,rs374121578,rs376842048,rs201014974,rs368518102,rs61740868&…	10	102	0	10	102	0	10	102	112	0	111	1	112	0	112	0	112	0	112	0	112	0
3025	DRD4	P21917	467	target	target	33	0.00424	32	0.00159	5	0.00023	10	rs201886833,rs200086731,rs200086731,rs374911834,rs74991942,rs142719624,rs377281442,rs370568420,rs373483649&COSM1204548,rs184197348	5	28	0	5	28	0	5	28	32	1	32	1	33	0	33	0	33	0	33	0	33	0
5960	IKBKB	O14920	756	target	cancer target	62	0.00304	62	0.00304	9	0.00023	19	rs201303042,rs139712776&COSM379453,rs200759910,rs17875704,rs147591709,rs201023733,COSM1552649,rs140074007,rs372527642,rs200531993,rs141351312,rs201849681,COSM240212,rs56411242,rs148097786,rs202136671&COSM1210456,rs201840157,rs201036758	9	53	0	9	53	0	9	53	62	0	62	0	62	0	61	1	62	0	62	0	62	0
8529	OXTR	P30559	389	target	target	48	0.00291	48	0.00291	8	0.00023	18	rs199821534,rs200966415,rs140488139,COSM1048807,rs144814761,rs367766502,rs237901,rs237901,rs376480209,rs201379765,rs200498154,rs369626093,rs373458355,rs201782300,rs201043268,rs202138705,COSM229992,rs376898672	8	40	0	8	40	0	8	40	48	0	48	0	48	0	48	0	48	0	48	0	47	1
1030	BDKRB2	P30411	391	target	target	48	0.00272	48	0.00272	4	0.00023	20	rs150179640,rs377059934,rs201041317,rs201448595,COSM1678240,rs141412276,rs200470118,rs183204823,rs192953717,rs146453096&COSM335024,rs199749772&COSM1240890,rs201791629,rs149359477,rs200078302&COSM1660768,rs201021538,rs201864766,rs201864766,rs147570529,rs200843057,rs200260828&COSM95579	4	44	0	4	44	0	4	44	48	0	47	1	48	0	47	1	48	0	48	0	48	0
14366	MMP28	Q9H239	520	target	target	24	0.00169	24	0.00169	8	0.00023	6	rs375769633,rs181150846,rs368472692&COSM1302676,rs199792911,rs375923654,rs181150846	8	16	0	8	16	0	8	16	24	0	24	0	24	0	24	0	23	1	24	0	24	0
1374	CA3	P07451	260	target	target	49	0.00167	49	0.00167	10	0.00023	13	COSM1199139,rs377151699&COSM751600,COSM1624221,COSM1199139,rs150788032,COSM1458442,rs201515343,COSM295703,rs372600033,COSM1458443,rs201933352,rs142713454,rs142979911&COSM1102116&COSM606643,rs142979911&COSM1102116&COSM606643	10	39	0	10	39	0	10	39	49	0	49	0	49	0	49	0	49	0	49	0	49	0
21394	SLAMF7	Q9NQ25	335	target	target	31	0.00125	31	0.00125	11	0.00023	10	TMP_ESP_1_160718219_160718218,rs200156749,rs149217457,rs201003538,rs150771500,rs188098892,rs367803209,rs34099422&COSM277283,rs201344120	11	20	0	11	20	0	11	20	31	0	29	2	31	0	31	0	31	0	31	0	31	0
4328	GLRA3	O75311	464	target	target	45	0.00124	45	0.00124	8	0.00023	12	COSM1208326,COSM370556,rs201620617&COSM1428633,COSM350988,rs144463868,rs150394640,rs371548728,COSM1428634,rs368508904&COSM292317,rs200648761,rs144360619	8	37	0	8	37	0	8	37	45	0	45	0	45	0	45	0	45	0	45	0	45	0
21625	ANO1	Q5XXA6	986	target	target	97	0.08012	96	0.00752	9	0.00022	34	TMP_ESP_11_70017137_70017136,rs201042678,rs199526216,rs371739615&COSM544864,rs189440061,rs75148876,rs377148586,COSM1356626&COSM1356625,COSM1509803&COSM1509802,rs35101107,rs372916890,rs374001966,rs200007571,rs373530911,rs200835435,COSM333231&COSM333230,rs183207920,rs2186797,rs375666290&COSM690191&COSM690190,rs367661774,rs201145411,rs373512747,rs367757995,rs200588928,COSM931443&COSM931442,rs3738358…	10	87	0	9	88	0	9	88	96	1	94	3	95	2	95	2	97	0	96	1	96	1
1395	CACNA1H	O95180	2353	target	target	320	0.04805	316	0.01947	10	0.00022	81	COSM369907&COSM369908,rs375342465,rs375342465,rs376782048,COSM1660948&COSM1660949,COSM1375838&COSM1375839,COSM1375840&COSM1375841,rs370434906,rs56900494,rs200939989,rs369329819,rs199664795&COSM1375856&COSM1375857,rs372848579&COSM1199323&COSM1199324,rs200009613,rs201651793&COSM239120,rs371658961,rs376985396,COSM1375860&COSM1375861,rs372736795,rs370007023,rs185769412,rs377061296,rs59461207,COSM1375…	10	310	0	10	310	0	10	310	316	4	314	6	318	2	317	3	317	3	317	3	317	3
3430	ERBB2	P04626	1255	target	cancer target	127	0.02206	125	0.00908	13	0.00022	31	rs113170070,rs140441229,rs61737968,COSM978663,rs376183465,rs367606199,rs147382623,rs200497646,rs373192991,rs201021373,rs375382055&COSM1686255,rs142456637,rs199530208,rs140980495,rs369903296,rs144434331&COSM18609,COSM1382873,rs368094521,rs375043510,rs371081280,rs375637720,COSM88180,COSM1382877,rs192441765,rs377602610,rs200796676,rs143958183,rs55943169,rs141494080,rs144533600&COSM417559	13	114	0	13	114	0	13	114	125	2	125	2	125	2	125	2	127	0	125	2	126	1
9594	PTGER2	P43116	358	target	target	43	0.01524	41	0.0012	6	0.00022	7	rs149858582,rs111965614,rs138405848,rs144220413,rs148307308,rs139552094	6	37	0	6	37	0	6	37	41	2	43	0	42	1	42	1	43	0	41	2	42	1
9545	PSMB8	P28062	276	target	cancer target	52	0.01318	51	0.00326	7	0.00022	14	rs374929612&COSM1443680&COSM1443679,rs146254972,COSM1443681,rs200995701,rs367754826,rs114636648,rs146956608&COSM163787&COSM451277,rs78945358&COSM373218&COSM373217,rs116076690,rs369078226,rs201142158,rs17220206,rs17220206,rs145654909	7	45	0	7	45	0	7	45	51	1	50	2	51	1	50	2	51	1	51	1	51	1
11334	SSTR5	P35346	364	target	target	82	0.01292	79	0.00418	6	0.00022	24	rs200422161&COSM434608,COSM241770,rs34654948,rs142539751,rs142539751,rs373018204,rs370649635,rs150961193,rs368774562,rs34803442,COSM966979,rs371339888,rs34070276,rs149886925,rs140445652,rs121917877&CM012660,rs199523229&COSM1266832,rs199523229&COSM1266832,rs147919076,rs147919076,rs142959735,rs4988489,rs199907399,rs34011319,rs202016166,rs202016166,rs368711005	6	76	0	6	76	0	6	76	79	3	82	0	82	0	81	1	80	2	80	2	80	2
6224	KCNA5	P22460	613	target	target	90	0.00704	89	0.00404	9	0.00022	33	COSM694300,COSM940457,COSM1362357,COSM940444,COSM940446,rs202117321,rs200395850,COSM179094&COSM179093,TMP_ESP_12_5153854_5153854,COSM940449&CM102356,rs147601692,rs375080039,COSM940450,rs200813950,rs77281462,COSM1476637,rs3197074,rs1056464,COSM1362363,rs371521698&COSM1362364,rs376951346,COSM1512306,rs139614200,rs139614200,rs376977376&COSM548667,rs76708779&COSM1322447,rs148812702&COSM1704923,rs1451…	9	81	0	9	81	0	9	81	89	1	88	2	88	2	90	0	90	0	90	0	90	0
8584	SERPINB2	P05120	415	target	target	77	0.00481	77	0.00481	11	0.00022	14	COSM193070,rs371130214,rs367882625,rs145098902,rs371128282,rs371128282,rs371932536&COSM1711486,rs201195380,rs201195380,rs149423477,rs143996604,COSM241563,rs368411636,rs146519810,rs139893427	11	66	0	11	66	0	11	66	77	0	77	0	76	1	75	2	77	0	76	1	77	0
30224	SLC52A2	Q9HAB3	445	target	target	65	0.00283	65	0.00283	11	0.00022	16	TMP_ESP_8_145583445_145583454,rs375088539,rs397514657,rs397514538,rs374071862,rs201705744,COSM1674329,rs372376214,rs148234606,COSM461463,rs148754028,rs371806077&COSM749624,COSM1097213,rs368924997,COSM454224	11	54	0	11	54	0	11	54	65	0	64	1	65	0	65	0	64	1	65	0	65	0
11782	TH	P07101	528	target	target	74	0.00831	74	0.00831	8	0.00021	31	rs375428556,CM101637,CM101636,rs77140743,rs201219944,rs201616746,rs147585774,rs1800033,CM015830,rs45471299&CM001359,CM075035,COSM925961,rs375084700,rs374465917&COSM1664550,rs374465917&COSM1664550,rs201330304,rs367874223,rs370962049&CM093893,rs370962049&CM093893,CM101954,rs202149985,rs80338892&CM981919,rs201224335,COSM542103,COSM542103,rs199647882,rs200536568,rs202204171,rs202204171,rs375214998,rs…	8	66	0	8	66	0	8	66	74	0	74	0	74	0	72	2	71	3	74	0	71	3
7161	MMP15	P51511	669	target	target	68	0.00752	67	0.00333	7	0.00021	20	rs138348961,rs201766277,COSM1582925,rs202161687,rs201515111,COSM1215265,rs143912189&COSM971945,rs199590044,COSM1378627,rs148695510,rs61754770,rs147126448,COSM1679132,rs200617077,COSM1679133,rs371934612,rs372389085,rs61729296,rs41434246	7	61	0	7	61	0	7	61	67	1	66	2	68	0	68	0	68	0	68	0	68	0
14249	MMP26	Q9NRE1	261	target	target	32	0.00413	31	0.00187	6	0.00021	10	rs2499953,rs201829333&COSM687789&COSM429127,rs375132969,rs376216232,rs61751340,rs372124851,rs140037968,rs371733570&COSM138794,rs377113574	6	26	0	6	26	0	6	26	31	1	32	0	32	0	30	2	32	0	31	1	32	0
2873	CYB5R3	P00387	301	ADME	phase I enzyme	52	0.00404	52	0.00404	6	0.00021	21	rs61732609&CM001665,CS050386,rs144071404&CM010213,rs121965018&CM051906,rs139852099,rs142077669,rs61745147&CM960488,rs121965011&CM950336,rs201232518&CM980558,rs121965008&CM910109,rs374075200&CM010210,CM044610,CM081223,rs370695594&COSM295132,rs121965006&CM900082,CM012923,rs201683596,rs150701311,rs144467449,rs144467449,rs371323516	6	46	0	6	46	0	6	46	52	0	51	1	52	0	52	0	52	0	52	0	52	0
1375	CA4	P22748	312	target	target	55	0.00355	55	0.00355	6	0.00021	14	COSM344569,rs200180434&COSM1384943,rs202023904,rs185476073,rs201915875,rs376816367,rs370640952,rs185942554,rs372013244,rs121434551&CM057973,COSM116283,rs372344598,rs372344598,rs372344598,rs201580764	6	49	0	6	49	0	6	49	55	0	55	0	55	0	55	0	53	2	55	0	55	0
4326	GLRA1	P23415	457	target	target	57	0.00183	57	0.00183	9	0.00021	21	rs375152105,rs281864913&CM043288,COSM737154,rs200130685,rs281864919&CM992338&COSM1064655,rs182383995,rs281864918&CM992337,rs369800907,rs281864916&CM031193&COSM1435349,rs281864916&CM031193&COSM1435349,COSM39722,COSM1064659,CM104314,rs121918414&CM012966,rs374834686,CM104317,COSM232415,COSM1496080,rs199547699&COSM1064664&CM104312,rs142888296&COSM1542621,rs199910297	10	47	0	9	48	0	9	48	57	0	57	0	57	0	57	0	57	0	57	0	57	0
4684	GUCY1A2	P33402	732	target	target	38	0.00089	38	0.00089	7	0.00021	16	COSM244847,COSM1637897,rs145980079,COSM1686163,COSM357942&COSM200466,rs200176077,COSM366088,rs368161113,rs148799635&COSM281591,COSM922574,rs377255037,COSM1506672,COSM1350634,rs374178173,rs370955647	7	31	0	7	31	0	7	31	38	0	38	0	38	0	38	0	38	0	38	0	38	0
30185	CRBN	Q96SW2	442	target	cancer target	37	0.00075	37	0.00075	10	0.00021	10	rs121918368&CM043276,COSM1642234,COSM122352,rs377356443,rs199720401,rs146272907,rs144666584,rs367786279,rs370224981	10	27	0	10	27	0	10	27	37	0	37	0	37	0	37	0	37	0	37	0	37	0
2867	DHODH	Q02127	395	target	cancer target	65	0.05786	64	0.00483	8	0.0002	18	rs267606765&CM100135,rs200842559,rs372155275,rs368395651,rs201230446&CM100130,rs267606766&CM100128,rs200598938,rs267606769&CM100132&COSM1379667,rs267606767&CM100129&CM100133&COSM139023,rs369556950,rs200677583&COSM1379671,rs79673084,rs61733129,rs201947120&CM100131&COSM290156,COSM1679254,rs375728247,CM100137	8	57	0	8	57	0	8	57	64	1	63	2	64	1	64	1	64	1	64	1	64	1
250	ADH1B	P00325	375	target	target	66	0.04965	63	0.00487	6	0.0002	23	TMP_ESP_4_100239278_100239277,rs75967634,rs2066702&CM870002,rs370031363,rs142543822&COSM1049410,rs142543822&COSM1049410,rs368658098&COSM585372,rs201429349,rs201408613,rs74451421&COSM1159748,rs367812131,rs201999694,COSM1049414,rs372305115,rs201788898,rs376639376,rs200395036&COSM1618192,rs376805756,rs148622183,rs142065383,rs142065383,rs199926877,rs113075608,COSM199606	7	59	0	6	60	0	6	60	63	3	63	3	61	5	63	3	65	1	64	2	66	0
8793	PDE8A	O60658	829	target	target	93	0.00559	93	0.00559	8	0.0002	30	rs371062655,COSM1375116,rs371848959,rs201204600,rs371778015,rs368348788,rs200592227,rs117384144,rs117384144,rs369550309,rs373678620,rs189786604,rs62019510,rs200420585,COSM556515,rs371050775,rs201164178,rs200432446,rs368543573,COSM1261787,rs201680379,rs200743547,rs139525378,COSM701515,rs375401413,rs199674218,rs140486977,rs141141657,rs201797380,rs375929785	8	85	0	8	85	0	8	85	93	0	93	0	92	1	92	1	89	4	93	0	93	0
11009	SLC2A4	P14672	509	ADME	None	89	0.00548	89	0.00548	9	0.0002	31	rs376636615,COSM983905,rs369328286,rs377371372,rs201532628,rs369638698,rs146787418,rs140466829,COSM1386047,rs202200041&COSM1386048,COSM285068,COSM983907,COSM1386049,rs140743598,rs138015791,COSM1709700,rs147155858,rs138717844,COSM983910,rs142724012,rs144431498,rs144431498,rs374977011,CM920620,rs146828718,rs375714683,rs140608377,rs144216820,rs201686153,COSM983913,rs70937028	9	80	0	9	80	0	9	80	89	0	89	0	88	1	88	1	89	0	88	1	89	0
2603	CYP26A1	O43174	497	ADME	CYP450	75	0.00358	75	0.00358	10	0.0002	17	rs150571738&COSM32515,TMP_ESP_10_94833824_94833824,COSM1349841,rs374370768,rs148053802&COSM686078,rs150571738&COSM32515,rs368680474,COSM97874,COSM921533,COSM394060,rs200516628,rs370074492,rs142962735&COSM280256,rs146619916,COSM921539,rs377406709,COSM415408	10	65	0	10	65	0	10	65	75	0	75	0	75	0	74	1	75	0	75	0	75	0
9378	PRKAB1	Q9Y478	270	target	target	48	0.0028	48	0.0028	9	0.0002	12	COSM295295,rs1139637,rs375579154&COSM430474,rs199606165,COSM546779,rs202243548,rs373505242,COSM1287383,COSM935752,rs373173905,COSM935754,COSM935754	9	39	0	9	39	0	9	39	48	0	48	0	46	2	48	0	48	0	48	0	48	0
1514	CASR	P41180	1078	target	target	83	0.00267	83	0.00267	10	0.0002	39	rs201633414&CASRdb_c.73C>T&CM061674,CASRdb_c.493-1G>T,rs104893705&CASRdb_c.1942C>T&CM010178,CASRdb_c.179G>T&CM045376,rs193922432&CASRdb_c.206G>A&COSM727902,rs193922439,COSM581043,CASRdb_c.427G>C,COSM727899,COSM1037084,rs201456938&CM102214,rs201456938&CM102214,rs142745096&CASRdb_c.848T>C&CM102218,COSM1180049,rs377282860,rs199511990&CASRdb_c.1297G>C&CM081198,rs199511990&CASRdb_c.1297G>C&CM081198,CA…	10	73	0	10	73	0	10	73	83	0	83	0	83	0	82	1	83	0	83	0	83	0
7467	MTTP	P55157	894	target	target	80	0.00245	80	0.00245	10	0.0002	26	rs371577788,TMP_ESP_4_100530055_100530054,rs142200287,TMP_ESP_4_100534291_100534291,rs141736123,rs369453726,rs201464944&COSM1049438,rs201464944&COSM1049438,rs182193500,rs137956833&COSM1538959,rs137956833&COSM1538959,rs367930168,rs200943227,rs370776165,CD951787,rs376390566,rs376390566,rs372321643,rs368464274,COSM732137,COSM480675,CS952443,COSM1426074,rs149228079,rs369445389,rs371023325,CM993575,CO…	10	70	0	10	70	0	10	70	80	0	80	0	80	0	80	0	79	1	80	0	80	0
1953	CHRM4	P08173	479	target	target	26	0.00163	26	0.00163	2	0.0002	10	rs201602666,rs200267035,rs370900717,rs376964131,COSM396375,COSM1127787,rs191392166,rs374767842,rs371703178	2	24	0	2	24	0	2	24	26	0	26	0	26	0	26	0	26	0	26	0	26	0
8153	OPRD1	P41143	372	target	target	47	0.00134	47	0.00134	3	0.0002	13	rs201533642,rs200552760,rs368939902,rs374042826,rs369753127,rs374166221,COSM908006,COSM426039,rs200295276,rs370180812&COSM426040,COSM1341613,COSM1341613,rs139895939	3	44	0	3	44	0	3	44	47	0	47	0	47	0	47	0	47	0	47	0	47	0
4085	GABRE	P78334	506	target	target	51	0.00713	50	0.00341	6	0.00019	23	rs181002068,rs369402853,rs150104349,rs80186670&COSM488097&COSM488096,rs149290389,rs143611638,rs143611638,rs372706803,rs188862502,COSM1117063&COSM1117062,rs74871311,COSM70857,rs77727101,rs55666211,COSM327581&COSM327582,rs370193189,rs199709734,rs372300382&COSM456986&COSM456985,rs367777757,rs367777757,rs374540437&COSM86823,rs199923085,COSM1315290&COSM755880&COSM372370,rs201820607	6	45	0	6	45	0	6	45	50	1	50	1	51	0	49	2	51	0	50	1	49	2
1958	CHRNA4	P43681	627	target	target	109	0.00519	109	0.00519	9	0.00019	44	rs112748821,rs139129197,rs199636959,rs199852690,rs150905690,rs201168195,rs201168195,rs370887602,rs200644872&COSM1713792,rs139657121,rs76895198&COSM1413079,rs200750362,rs199949135,rs182964443,rs199889002,rs76378652,rs121912265,rs200605749,rs200069626,rs201673381,rs56175056,rs121912262,rs141340223,rs201046441,rs201841018,rs200010295,rs201654194,rs376633839,rs374072103,rs78695425,rs201645533,rs13892…	9	100	0	9	100	0	9	100	109	0	109	0	109	0	108	1	109	0	109	0	109	0
477	AMY2A	P04746	511	target	target	28	0.00199	28	0.00199	7	0.00019	11	rs182106305&COSM259414,COSM259166,rs145483775,rs148399838,rs79714993,rs147709536,rs147709536,rs373467866,rs148925092,COSM414210,rs143617737	7	21	0	7	21	0	7	21	28	0	28	0	28	0	28	0	28	0	28	0	28	0
4086	GABRG1	Q8N1C3	465	target	target	52	0.00146	52	0.00146	11	0.00019	19	COSM397798,rs372378603,rs376830975,COSM393667,rs377549386,rs371168575,COSM320536,rs372512898,COSM123305,rs369652618&COSM267853,rs142799145&COSM734374&COSM244642,COSM734368,rs368384725,COSM1179261,COSM1253000,COSM239942,rs370944496,rs193920916&COSM1180166	11	41	0	11	41	0	11	41	52	0	52	0	52	0	52	0	52	0	52	0	52	0
7646	NAT2	P11245	290	ADME	phase II enzyme	72	0.80642	69	0.00572	7	0.00018	28	COSM1699776,rs375746304,COSM75560,rs186884477,rs72466456,rs72466456,rs72466456,rs45477599&CM060394,rs377338395,rs149283608,rs374728016,rs1805158&CM025507,rs1801279&CM930508,COSM313123,rs201080763,rs1801280&CM910269,rs183409091,rs4986996&CM076329,rs4986996&CM076329,COSM1455899,rs4986997&CM076330,rs72554616&CM993952,rs374177543,rs374761885,rs79050330&CM060392,rs1799930&CM910270,COSM1097665,rs138707…	7	65	0	7	65	0	7	65	69	3	65	7	68	4	69	3	69	3	70	2	70	2
4138	GANAB	Q14697	944	target	target	91	0.03191	89	0.0058	11	0.00018	22	TMP_ESP_11_62396707_62396708,rs149726248,COSM1355412,rs146501208,rs368589794,rs201785726,rs370477550,COSM1676104&COSM1676103,COSM929748,COSM1195421,COSM1207906,rs377234605,rs1063445,COSM429456,rs376506343,COSM1355416,rs2276296,rs143483203&COSM107476,rs149876081,rs200232092&COSM1704150&COSM1704149,rs369327344	11	80	0	11	80	0	11	80	89	2	90	1	87	4	89	2	89	2	90	1	89	2
8804	PDGFRB	P09619	1106	target	cancer target	98	0.00753	98	0.00753	7	0.00018	37	rs112566969,rs112986251,COSM1696557,rs372555492,rs75748462,rs75748462,rs140261309,rs35731372,rs397509382,rs150600919,COSM1064288,COSM215969,rs143067190,rs145717708,COSM1064290,rs200865355,rs200865355,COSM1064295,rs150474738,rs141793092,rs375978065,rs138008832,rs138008832,rs144050370,rs148655406,COSM94955,rs56339845,rs201183721,rs139554380&COSM1287051,rs139554380&COSM1287051,COSM1319238,rs14008134…	7	91	0	7	91	0	7	91	98	0	98	0	98	0	96	2	95	3	98	0	98	0
11990	TOP2B	Q02880	1626	target	cancer target	47	0.00375	46	0.00116	9	0.00018	11	rs184041688&COSM264140,rs376036396,rs372579874,rs368712197,rs372310695,rs200930765,COSM183990,COSM1633107,rs372468052&COSM730398,rs372468052&COSM730398,rs200396829	9	38	0	9	38	0	9	38	46	1	47	0	47	0	47	0	47	0	46	1	47	0
1994	CKM	P06732	381	target	target	66	0.0036	66	0.0036	8	0.00018	19	COSM190854&TMP_ESP_19_45810118_45810118,rs112734355,rs76072092,COSM1201249,rs199913939,COSM1712500,rs201697202,COSM998170,rs367853842,rs138317169,rs145987658&COSM190855,rs146705516,rs149872015,rs377002933,rs367804619,rs370269966,rs147574145,COSM378265	8	58	0	8	58	0	8	58	66	0	66	0	66	0	66	0	66	0	66	0	65	1
280	ADRA1D	P25100	572	target	target	58	0.00263	58	0.00263	8	0.00018	8	rs61759832,rs377667322,rs370147908,rs370960496,rs367566190,rs61759852,rs377564644	8	50	0	8	50	0	8	50	58	0	58	0	57	1	58	0	58	0	58	0	58	0
3537	F2R	P25116	425	target	target	58	0.0026	58	0.0026	4	0.00018	10	rs371038893,rs375693604&COSM1438645,rs373886145,rs144447562,rs374709959,rs372280945,rs140912041,COSM77676,rs2227799	4	54	0	4	54	0	4	54	58	0	58	0	58	0	58	0	58	0	58	0	58	0
7463	MTNR1A	P48039	350	target	target	42	0.00249	42	0.00249	6	0.00018	15	rs372464289,COSM271402,rs148108300,rs375982164,rs372464289,rs149620875,rs149110401,COSM586907,rs371828727,COSM1539748,COSM1131162,rs373893049,rs114219953,rs147539087,rs372568159,rs372568159	6	36	0	6	36	0	6	36	42	0	42	0	41	1	42	0	42	0	42	0	42	0
8792	PDE7B	Q9NP56	450	target	target	43	0.00149	43	0.00149	7	0.00018	12	TMP_ESP_6_136468559_136468559,rs193920799&COSM1179306,rs368200791,rs367675238,rs150988448,rs114553138,rs145330188,rs143323221,COSM1698044&COSM1698045,rs373837741,rs144731926	7	36	0	7	36	0	7	36	43	0	43	0	43	0	43	0	43	0	43	0	43	0
4852	HDAC1	Q13547	482	target	cancer target	30	0.00063	30	0.00063	6	0.00018	7	rs145372036,COSM1473866,COSM908294,rs145804489,rs146265462,rs371689839	6	24	0	6	24	0	6	24	30	0	30	0	30	0	30	0	30	0	30	0	30	0
6554	LEPR	P48357	1165	target	target	82	0.0101	81	0.00373	7	0.00017	18	rs369475236,rs375719610,rs200960432,rs150605826,rs183083824,COSM224163&COSM1687845&COSM1687844,rs375817732,rs373207281,rs144310304,rs141393785,rs150826083,rs34499590,COSM312484,rs377570542,rs139913397,COSM273560,rs202055592	8	74	0	7	75	0	7	75	81	1	80	2	80	2	81	1	82	0	82	0	82	0
9051	PLAT	P00750	562	target	target	88	0.00932	88	0.00932	10	0.00017	33	COSM1099981,rs372616437,rs114679748&COSM1314060,rs373564770,rs147730332,rs376281296,rs147341517,rs368496765,rs201002244,COSM486475,COSM486475,rs199540133,COSM1099980,COSM1220874,COSM276789,rs149824937,rs148523981,rs116381625,rs116381625,rs151006962,COSM351794,rs115902460,rs367827951,rs137943008&COSM305583,rs137943008&COSM305583,rs200026039,rs139316969,rs183443805,rs183443805,rs368082119,rs8178747…	10	78	0	10	78	0	10	78	88	0	87	1	87	1	87	1	87	1	87	1	88	0
3763	FLT1	P17948	1338	target	cancer target	111	0.00616	111	0.00616	9	0.00017	26	rs374452662,COSM1165706&COSM1165707,rs199599880,rs145693340,rs143726778,rs142586121&COSM1562317,rs374177896,rs139361304,COSM48390,COSM1677577,rs202214802,rs368881360,COSM1579005,rs368873174,rs200840674&COSM946510,rs200840674&COSM946510,rs138877243,rs201670907,rs377395740&COSM550885&COSM1140368,rs374335323&COSM1562314&COSM1562315,rs374335323&COSM1562314&COSM1562315,rs144651121,rs375023920,rs151270…	9	102	0	9	102	0	9	102	111	0	110	1	111	0	111	0	109	2	111	0	110	1
6877	MAPK3	P27361	379	target	cancer target	40	0.00515	39	0.00109	4	0.00017	11	COSM99215,rs55859133,COSM1678994&COSM1678993,rs11546680,COSM1241413&COSM1241412,rs191342631,rs369434621,rs374549766,COSM969783,COSM1588409&COSM969785,COSM1588409&COSM969785	4	36	0	4	36	0	4	36	39	1	40	0	40	0	40	0	40	0	39	1	39	1
14430	SLC13A3	Q8WWT9	602	ADME	transporter	87	0.00511	87	0.00511	9	0.00017	28	COSM1225915&COSM1225916,rs200572099&COSM1615683&COSM1615684,rs369498095,rs188700676&COSM1179514,rs139768929&COSM1027486,COSM1027487,rs147452159,COSM1412199,rs200172953,COSM443942,rs6124823,rs145850992,rs148358555,rs371509159,COSM1412207,COSM174291&COSM174292,COSM174291&COSM174292,COSM1681734&COSM1681735,rs145550194,rs373953053&COSM270156&COSM270157,rs201443231,rs200598488,rs377469850,rs199733679,…	9	78	0	9	78	0	9	78	87	0	86	1	87	0	86	1	86	1	87	0	86	1
2328	CPT1A	P50416	773	target	target	104	0.0048	104	0.0048	9	0.00017	26	rs80356785&CM053821,rs148059333,COSM931302,rs139057953,rs80356780&CM993447,rs376959593,rs367840385,rs374964387,rs200826577,rs117607023,rs80356791&CM021572,rs80356779&CM016082,rs80356784&CM042967,rs189174414,rs375103545&COSM1579776,COSM392841,COSM1356566,rs376430455,rs376844032,COSM931308,rs150511642,rs114030714,rs140345754,rs200242711&COSM690276,rs80356775&CM014336	9	95	0	9	95	0	9	95	104	0	103	1	104	0	103	1	104	0	104	0	103	1
1401	CACNB1	Q02641	598	target	target	73	0.00455	73	0.00455	3	0.00017	16	COSM978539,rs373023242,rs368695609,COSM705357,rs143114489,rs376850728,rs17853739,rs150358237,rs138029585,rs201083692,rs372424826,rs141548672,COSM978562&COSM978563,rs144778568,COSM978568&COSM978569	3	70	0	3	70	0	3	70	73	0	73	0	73	0	71	2	72	1	73	0	73	0
7944	NPR2	P20594	1047	target	target	98	0.00433	98	0.00433	10	0.00017	28	COSM1108795&COSM1108794,rs121912739&CM041411,rs376736547,rs191155989,rs61758519,COSM186447,rs140870470,rs114330365,rs369386073,rs369386073,COSM753475&COSM753474,rs374250772,rs374250772,rs200645852,rs180950551,rs374029484,COSM1108807&COSM1108806,rs61758531,rs114147262,rs55700371&COSM293315,rs369313283,rs150358845,COSM1598328&COSM1108819,COSM1217725,rs145008570,rs149104074,COSM1598327&COSM1108820,r…	10	88	0	10	88	0	10	88	98	0	98	0	97	1	97	1	97	1	98	0	98	0
73	ABCG1	P45844	678	ADME	transporter	65	0.00406	65	0.00406	8	0.00017	16	rs144780823,rs148746792,rs138056067,rs368970394,rs139214949,rs371003064,rs141125749,rs143199611,rs140116524,rs145438298,COSM116627,rs147988618,rs374879637,rs374787290,rs201747032&COSM1181381&COSM1181380	8	57	0	8	57	0	8	57	65	0	65	0	65	0	65	0	64	1	64	1	64	1
4324	GLP1R	P43220	463	target	target	57	0.00321	57	0.00321	8	0.00017	24	rs141990898&COSM187476,COSM1078945,rs200564025&COSM1078947,rs201312953,rs201675748&COSM174964,rs202075228,rs201634613,rs367543060&CM056593,rs200423130,rs2235868&COSM150087,COSM1078949,rs182447758,rs140642887,rs200792917,rs150729240,rs200118342,rs201235247&COSM1546357,rs10305493,rs202171972,rs148543734,rs200065197,rs146868158,rs10305510	8	49	0	8	49	0	8	49	57	0	56	1	57	0	56	1	57	0	57	0	56	1
3942	MTOR	P42345	2549	target	cancer target	90	0.00242	90	0.00242	9	0.00017	18	rs371628273,rs368311275,rs199682978,COSM1687000,rs17848545,rs199612643,rs200634566,rs202187935,COSM1258051,rs202197441&COSM1667144,rs140743545,rs140269225,rs199712134,COSM1185314,rs200901835,COSM674308,rs146812066	9	81	0	9	81	0	9	81	90	0	90	0	90	0	90	0	90	0	90	0	90	0
20582	CYP2U1	Q7Z449	544	ADME	CYP450	56	0.00192	56	0.00192	3	0.00017	15	rs369682117,rs145638445,rs377203075,rs369211359,rs373081734,rs376043604,rs370117042,COSM1671195,rs149002033,rs201629689,rs147100924,rs143952943&COSM1202871,rs147277678,rs141431913	3	53	0	3	53	0	3	53	56	0	55	1	56	0	56	0	56	0	56	0	56	0
17451	CYSLTR1	Q9Y271	337	target	target	35	0.00175	35	0.00175	6	0.00017	14	rs199725327,rs375694744,rs191425988,rs200446566,rs148732852,rs200624361,rs200459301,rs200459301,rs373621205,rs199711042,rs151006968,rs201633516,COSM1202908&COSM376978,rs377751262	7	28	0	6	29	0	6	29	35	0	35	0	35	0	35	0	35	0	35	0	35	0
7978	NR3C1	P04150	777	target, ADME	target, nuclear receptor	49	0.00168	49	0.00168	5	0.00017	13	rs371034256,CM102670,COSM1486451&COSM1486452,COSM140531,rs372935364,rs369385036,rs370572248,rs200364416,rs200510956,COSM1542425&COSM1542426,rs183372229,rs200468789	5	44	0	5	44	0	5	44	49	0	49	0	49	0	49	0	49	0	49	0	49	0
5292	HTR1F	P30939	366	target	target	49	0.00139	49	0.00139	9	0.00017	11	rs200299083,COSM329403,rs201859991,TMP_ESP_3_88040400_88040400,rs141238218,rs180793593,COSM1048792,rs149733928,rs377109125,COSM731493,COSM731493	11	38	0	9	40	0	9	40	49	0	49	0	49	0	49	0	49	0	49	0	49	0
263	ADORA2A	P29274	412	target	target	36	0.00109	36	0.00109	7	0.00017	14	TMP_ESP_22_24829452_24829451,rs199999926,rs200176420&COSM1032700,rs201332411,rs141732109,COSM271092,rs138352666,COSM259342,rs142560733,rs17650937,rs199792438,rs200993478,rs200465484	7	29	0	7	29	0	7	29	36	0	36	0	36	0	36	0	36	0	36	0	36	0
2433	CSF1R	P07333	972	target	cancer target	95	0.01548	94	0.00873	9	0.00016	32	rs200147916,COSM1435134&COSM1435135,rs200068110,COSM20639,rs202216061,rs281860278,rs281860274,rs281860271&COSM304315&COSM304314,rs369879651,rs142978503,rs368661705,rs200489778,rs17854478,rs200788902,rs41529644,COSM737252&COSM737251,rs370659554,rs370624765&COSM1064258,rs138432536,rs201012043,rs370585355,rs149753251,rs143274491,COSM1064264&COSM1064263,rs146406037,COSM1542716&COSM1435132&COSM1435133…	9	86	0	9	86	0	9	86	94	1	92	3	93	2	95	0	94	1	94	1	93	2
1393	CACNA1F	O60840	1977	target	target	84	0.00982	83	0.00643	5	0.00016	25	CM021528,COSM1122460,rs371796154,rs150889699,rs200713134,rs370863603,rs142157495,rs200903890,rs372593210,rs376061476,rs34856175,rs375326470,rs141623820&COSM1122446,COSM1714950,rs141159097,rs376156915,rs368387863,COSM1122463,rs375892410,rs146010954,rs201174690,rs202029187,COSM1122469,rs200079715	5	79	0	5	79	0	5	79	83	1	83	1	81	3	82	2	84	0	83	1	83	1
1402	CACNB2	Q08289	660	target	target	103	0.00949	103	0.00949	10	0.00016	36	COSM538488,COSM538488,rs112164873,rs2228645&COSM146899,rs61733967,rs148638262,rs150722502&COSM1627426,rs371859398&COSM398657&COSM398658,COSM336325&COSM336326,COSM1584903&COSM916887&COSM916888,rs142159936,rs150528041,rs375425461,rs375029614,rs145069506,COSM348222&COSM348223,rs148674271,rs371232673,rs375812009,COSM1584895&COSM916903&COSM916904,COSM401023&COSM401024,rs370564617,COSM1584893&COSM91690…	10	93	0	10	93	0	10	93	103	0	101	2	102	1	103	0	102	1	102	1	101	2
7967	NR1H4	Q96RI1	486	ADME	nuclear receptor	37	0.00946	36	0.00177	5	0.00016	13	rs202244290,rs113090017,rs113431969,COSM374115,COSM374115,rs149267098,COSM1510386&COSM933831&COSM1586103&COSM1510385,rs200231287,rs200231287,rs61755050&CM074386,rs113090017,rs202132316,COSM1217778&COSM1217777,COSM75645,rs113553663	5	32	0	5	32	0	5	32	36	1	37	0	36	1	36	1	37	0	36	1	35	2
6193	JAK3	P52333	1124	target	cancer target	98	0.00787	98	0.00787	8	0.00016	38	rs137852625&JAK3base_D0095:g.11536C>A&KinMutBase_JAK3_DNA:g.11054C>A&CM950705,rs138201425,rs200580168,rs202044618,COSM1666993,rs200202992&COSM123817&COSM1579128,rs149452625,rs375807308,rs200855932,rs148688786,COSM245100&COSM1680794,rs376945173,rs200198236,rs370332355,rs1052526&COSM1649442&COSM565396,rs140837014,rs140837014,rs201966394,rs374191135,rs200579386,rs201241352,rs199861157,rs200624610,rs…	8	90	0	8	90	0	8	90	98	0	98	0	95	3	98	0	97	1	97	1	98	0
23177	KEAP1	Q14145	624	target	target	29	0.00079	29	0.00079	8	0.00016	10	COSM1659324,COSM400196,COSM180623,rs369132814,COSM95621,rs370923924,rs143219271,COSM990606,rs372437795	8	21	0	8	21	0	8	21	29	0	29	0	29	0	29	0	29	0	29	0	29	0
6835	MAP1A	P78559	2803	target	cancer target	330	0.42197	325	0.02294	8	0.00015	74	COSM245564,rs200417352,rs200417352,rs200131978,rs369907157,COSM961989,rs377155488,COSM961992,rs377346518&COSM961994,COSM124304,COSM115908,rs201399898,rs201399898,COSM217076,rs145078659,rs375393208,COSM1373034,rs372755049&COSM962004,rs374615965,rs2584715,rs202063340,rs201398891&COSM962006,rs375258359,rs368943221,rs372714757,rs377353500,rs199838635,rs201611179,rs55904898,rs202170343,rs369870825,rs3…	8	322	0	8	322	0	8	322	325	5	324	6	325	5	323	7	326	4	325	5	322	8
9053	PLAUR	Q03405	335	target	target	46	0.23767	43	0.00144	7	0.00015	11	COSM1599938&COSM1599939,rs4760,rs138492321,rs376641361,COSM314215&COSM314216,rs200652261,rs142591405,rs184935465,COSM1220877&COSM1220878,rs375034967	7	39	0	7	39	0	7	39	43	3	45	1	44	2	43	3	45	1	44	2	45	1
6839	MAP2	P11137	1827	target	cancer target	247	0.0868	242	0.01234	4	0.00015	74	rs138782038&COSM209812&COSM1326480,rs201525773,COSM1404942&COSM1404943,rs188840497&COSM42843&COSM209813&COSM1142428,rs181207847,COSM1015696&COSM1591821,rs139310749&COSM1326478&COSM1326479,rs138065981,rs374954491,rs375849922,rs370541070,rs370541070,rs149416048,rs755708,COSM1172838,COSM1257245,rs373786563,rs375864756,rs370470543,COSM573062,rs147861980,rs146432517&COSM33181,rs148922251,rs201346969,r…	4	243	0	4	243	0	4	243	242	5	243	4	242	5	245	2	246	1	244	3	243	4
10590	SCN3A	Q9NY46	2000	target	target	134	0.04797	131	0.00499	5	0.00015	47	TMP_ESP_2_166020221_166020222,rs184544899,rs376113629,rs41265137,rs41265137,rs146618194,rs370622731,rs143406452,rs201706536,rs3731762&COSM300670,COSM1528556&COSM1528557,rs182054642,COSM330413,COSM370504,rs200031995,COSM570900&COSM1141875,rs375050462,rs146060800,COSM1008536&COSM1153516,rs139866701,rs367827161,rs377309807,COSM717132&COSM1148379,COSM1400620&COSM1400621,rs201833165,rs200944212,rs1124…	5	129	0	5	129	0	5	129	131	3	133	1	133	1	131	3	132	2	132	2	131	3
11119	SMO	Q99835	787	target	cancer target	67	0.02158	66	0.0028	8	0.00015	28	TMP_ESP_7_128848609_128848610,rs372847405,rs146797066,rs61746143,rs370713652,COSM484808,COSM248789&COSM1448009,rs145388517,COSM1699347,rs201012381,rs369361865,rs371993481,rs374812951,rs374812951,rs370601251,COSM598999,rs17710891&COSM34198,rs138072219&COSM1085438,rs121918348&COSM13152,rs68147647,COSM323489,rs372338093,rs200477210,rs201898555,rs201898555,rs367857454,rs140172891,rs140172891,rs149170…	8	59	0	8	59	0	8	59	66	1	67	0	66	1	66	1	67	0	66	1	67	0
3631	FDPS	P14324	419	target	target	36	0.01452	34	0.00108	8	0.00015	6	rs35362111,rs139546057&COSM896882,rs140056889,rs200807021,rs61740152	8	28	0	8	28	0	8	28	34	2	35	1	35	1	35	1	36	0	34	2	34	2
3432	ERBB4	Q15303	1308	target	cancer target	104	0.0037	104	0.0037	9	0.00015	39	COSM1471274,COSM317295,rs201872526,COSM1530584,COSM1530637,rs367568427,rs397514263,rs371332509,COSM296164,rs368679346&COSM1649752&COSM573425,rs370965857,rs374581758,COSM94231,rs369248674&COSM209854,rs367778613,rs142841164&COSM1238809,COSM1579045,rs201419322,rs182073178,rs374970657&COSM1172842,COSM94233,COSM1015967,rs202135721,rs145978648,rs373306524,rs200792124&COSM1251440,rs200092686,COSM209862,…	9	95	0	9	95	0	9	95	104	0	104	0	103	1	104	0	104	0	104	0	104	0
8583	SERPINE1	P05121	402	target	target	55	0.00287	55	0.00287	8	0.00015	19	COSM1446805,COSM263592,rs367935516,COSM1446810,rs143027028&COSM76382,rs377193732,rs142959808,rs371179958,rs373629815,rs149389532,rs139905333,rs147436426,rs201327802,rs201327802,rs2227685,rs140246744,rs192692662,rs369508275,rs371573254	9	46	0	8	47	0	8	47	55	0	54	1	55	0	55	0	55	0	55	0	55	0
4638	GSTP1	P09211	210	ADME	phase II enzyme	35	0.0023	35	0.0023	7	0.00015	15	rs77908184,rs372703452,rs4986948&TMP_ESP_11_67352705_67352705,rs372703452,rs373014884,rs373014884,rs202114011,rs199833944,rs377625632,rs369682039,rs199949339,rs4986949,rs71534294,rs199567349,rs377297283,rs374283345	7	28	0	7	28	0	7	28	35	0	34	1	35	0	35	0	33	2	35	0	35	0
3528	F10	P00742	488	target	target	61	0.00205	61	0.00205	8	0.00015	33	CS054887,CM910113,rs143816428,rs121964943&CM960518,rs121964944&CM950366,CM071722,CM025194,COSM945541,CM044622,rs201053569,rs375993132,rs368225671&CM021093,rs149285827&CM910114,rs367745324&CM086528,CM021096,CM930200,rs367546023,rs373791924,CM000376,rs201421020,CM980649,rs104894392&CM890041,rs143715673,rs369603108&CM063975&CD000479,CM063970,rs199778916&CM034654,rs376163818&CM980650,CM014703&COSM132…	8	53	0	8	53	0	8	53	61	0	61	0	61	0	61	0	61	0	61	0	61	0
18124	P2RY12	Q9H244	342	target	target	42	0.00198	42	0.00198	8	0.00015	15	CD091896,rs6809699,rs372954515,rs121917886&CM035079,rs121917885&CM035078&COSM304308,rs148966366,rs370983746,COSM169162,COSM169162,rs199746754,COSM1670645,rs370954402&COSM1039958,rs375376556,COSM1693605,rs192284069	8	34	0	8	34	0	8	34	42	0	42	0	42	0	41	1	42	0	42	0	42	0
9174	POLB	P06746	335	target	cancer target	31	0.00158	31	0.00158	9	0.00015	10	rs138219401,rs369497661,rs201913498&COSM1100012&COSM1100013,rs373127379,rs368102815&COSM339536&COSM339535,rs149882093,rs139801051,rs141666437,COSM1457165&COSM1457164	10	21	0	9	22	0	9	22	31	0	31	0	31	0	31	0	31	0	31	0	31	0
8791	PDE7A	Q13946	482	target	target	36	0.00139	36	0.00139	6	0.00015	8	TMP_ESP_8_66639406_66639406,rs79989766,rs144703159,rs372221056,rs184203450,rs148818295&COSM1239789&COSM1239788,rs148818295&COSM1239789&COSM1239788,COSM294688&COSM294689	6	30	0	6	30	0	6	30	36	0	36	0	36	0	36	0	36	0	36	0	36	0
4849	HCRTR2	O43614	444	target	target	31	0.00118	31	0.00118	5	0.00015	15	rs191378042,COSM1487855,rs368941750,rs202246026,COSM1445244,rs140883768,COSM222105,rs200649683,rs151132860,rs368871388&COSM1487854,rs202073082,rs201301558&COSM311720&COSM1634858,rs41321149,rs373790534	5	26	0	5	26	0	5	26	31	0	30	1	31	0	31	0	31	0	31	0	31	0
4249	GGPS1	O95749	300	target	target	27	0.00053	27	0.00053	8	0.00015	6	TMP_ESP_1_235505076_235505076,TMP_ESP_1_235505913_235505912,rs373200067,rs371055539,rs367703615	8	19	0	8	19	0	8	19	27	0	27	0	27	0	27	0	27	0	27	0	27	0
3574	FADS1	O60427	444	target	target	17	0.00035	17	0.00035	7	0.00015	4	rs372814217,rs142276858,rs372910805	7	10	0	7	10	0	7	10	17	0	17	0	17	0	17	0	17	0	17	0	17	0
1400	CACNA2D2	Q9NY47	1150	target	target	82	0.00354	82	0.00354	8	0.00014	16	COSM446756,COSM731198,COSM731198,rs368251571,rs148079551,rs191208192,rs148442391,rs150585955,rs147739443,COSM1309304,rs142559701&COSM1424194,COSM1424195,COSM1046527,rs199634498,rs374669124,rs189497444	8	74	0	8	74	0	8	74	82	0	82	0	82	0	81	1	80	2	82	0	82	0
1404	CACNB4	O00305	520	target	target	40	0.00121	40	0.00121	6	0.00014	6	COSM1007842&COSM1590651&COSM1007841,rs373610756&COSM1007856&COSM1590645&COSM1007855,rs375245807&COSM1007844&COSM1007843,COSM1400158&COSM1400159,rs373610756&COSM1007856&COSM1590645&COSM1007855,rs373610756&COSM1007856&COSM1590645&COSM1007855,COSM1247200&COSM1247201	6	34	0	6	34	0	6	34	40	0	40	0	40	0	40	0	40	0	40	0	40	0
9376	PRKAA1	Q13131	559	target	target	40	0.00114	40	0.00114	8	0.00014	7	COSM482818&COSM1645897,rs370544157,rs200927672,rs369977975,rs374595923,rs377206671	8	32	0	8	32	0	8	32	40	0	40	0	40	0	40	0	40	0	40	0	40	0
1373	CA2	P00918	260	target	target	36	0.00098	36	0.00098	7	0.00014	11	CA2base_CA2_DNA:g.2454G>A&CS056742&CS920729,CA2base_CA2_DNA:g.14260G>T&CS971639,CA2base_CA2_DNA:g.17669delA,rs373931497,COSM266159,CA2base_CA2_DNA:g.12842delA,rs369229469,COSM1102119,rs201928238,rs201044885	7	29	0	7	29	0	7	29	36	0	36	0	36	0	36	0	36	0	36	0	36	0
11760	TFPI	P10646	304	target	target	28	0.00066	28	0.00066	8	0.00014	7	COSM1013894,rs373189356,rs142016000,COSM1229053&COSM1229054,COSM1013899&COSM1013900,rs150523630	8	20	0	8	20	0	8	20	28	0	28	0	28	0	28	0	28	0	28	0	28	0
1964	CHRNB4	P30926	498	target	target	80	0.02103	78	0.00349	6	0.00013	24	rs140010358,rs56317523,rs56317523,rs181039247,rs187350369,rs56235003,rs79914661,rs79914661,rs376632820,rs375093496,rs202080795&COSM1517754&COSM369561,COSM556039,rs71534208,COSM434376,COSM965416,COSM701717,rs148540431,COSM965417,rs372392383,rs199599011&COSM243698,rs376501084,rs149017618,rs147035336,COSM1290436,rs72648898	6	74	0	6	74	0	6	74	78	2	79	1	79	1	79	1	79	1	78	2	78	2
1403	CACNB3	P54284	484	target	target	74	0.0058	74	0.0058	8	0.00013	21	rs377133522&COSM1199380&COSM1199379,COSM236067,rs150414637,rs199594278,rs199594278,rs201204779,rs369359075,rs200363778,rs141786339,rs200246702,rs375542549,rs199982216,COSM939904&COSM939903,rs143426055,COSM289267,rs369505264,rs151098960,rs151098960,rs140141253&COSM1199382&COSM1199381,rs375494216,rs146507028,rs182583357	8	66	0	8	66	0	8	66	74	0	74	0	74	0	74	0	74	0	73	1	73	1
11048	SLC6A2	P23975	617	target	target	58	0.00562	57	0.0022	8	0.00013	7	rs376306835,COSM1563601&COSM1563600,COSM1563601&COSM1563600,rs13306041&CM057759,COSM971590&COSM971589,COSM95254,rs45564432&CM096408&CM096410	8	50	0	8	50	0	8	50	57	1	57	1	58	0	57	1	58	0	58	0	58	0
9318	PPP3R2	Q96LZ3	170	target	target	33	0.00506	32	0.00175	6	0.00013	8	TMP_ESP_9_104357001_104357000,rs201878659&COSM752250,rs140969417&COSM23143,COSM276877,rs144342934,COSM1221820,rs201878659&COSM752250,rs201878659&COSM752250,rs146408489	6	27	0	6	27	0	6	27	32	1	33	0	33	0	32	1	32	1	33	0	33	0
8794	PDE8B	O95263	885	target	target	48	0.00379	48	0.00379	7	0.00013	13	rs971647,rs200721410,rs375768747,rs201363586,rs144019309,rs185733307&COSM1070297,COSM1070300,rs139139781,COSM1070305,COSM1642790,COSM1070309,rs374110638	7	41	0	7	41	0	7	41	48	0	48	0	48	0	47	1	48	0	48	0	47	1
10602	SCNN1G	P51170	649	target	target	75	0.00328	75	0.00328	8	0.00013	22	COSM1265073,rs376778818,COSM265503,rs376267569,rs371061652,COSM1708946,rs199888130,rs199757401,rs143091865,rs147199706,rs201308208,rs61759918,rs369647146&COSM1376775,rs373515010,rs370086012,COSM1376776,rs72647530,rs114326911,rs113234492,rs72647542,rs150854967	8	67	0	8	67	0	8	67	75	0	75	0	74	1	75	0	74	1	75	0	75	0
5981	IL17A	Q16552	155	target	cancer target	17	0.00308	17	0.00308	2	0.00013	9	rs139620979,rs187415143,COSM1547161,rs151317528,rs199987410&COSM245019,COSM191211,rs145530358,rs199827182	2	15	0	2	15	0	2	15	17	0	17	0	16	1	17	0	16	1	17	0	17	0
1991	CKB	P12277	381	target	target	28	0.00153	28	0.00153	4	0.00013	8	rs373723994,rs372483120,rs373038236,rs373038236,rs200266751,rs11545348,rs11545348,rs11545352,rs11545347	4	24	0	4	24	0	4	24	28	0	28	0	28	0	28	0	26	2	28	0	28	0
3024	DRD3	P35462	400	target	target	41	0.00138	41	0.00138	6	0.00013	24	COSM201806,rs201369546&COSM1036610,COSM1566331,rs201870274,rs148428613,rs192721056,rs201788253,rs370774588,rs374601195,rs200875766,rs370158071,rs201504870,rs202230210,rs200010990&COSM320003,rs141573183,COSM1417927,rs199862630,rs200897022,rs376795590,rs143935709,rs199854203&COSM1670451,rs143953030,rs144644130	6	35	0	6	35	0	6	35	41	0	41	0	41	0	41	0	41	0	41	0	41	0
7315	MS4A1	P11836	297	target	cancer target	25	0.00128	25	0.00128	4	0.00013	10	rs369817025,rs201354938,COSM193119,rs199747240,rs371479947,rs201665706,rs201665706,rs193204741,rs200395483,rs147927720	4	21	0	4	21	0	4	21	25	0	25	0	25	0	24	1	25	0	25	0	25	0
24827	HCAR2	Q8TDS4	363	target	target	27	0.00086	27	0.00086	4	0.00013	9	rs201489597,rs141052038,rs150357116,rs200534953,rs201756503,rs371493470,rs200794525,rs202234525	4	23	0	4	23	0	4	23	27	0	27	0	27	0	27	0	27	0	27	0	27	0
13546	POLE3	Q9NRF9	147	target	cancer target	15	0.00081	15	0.00081	3	0.00013	7	TMP_ESP_9_116171141_116171141,rs145458529,rs375115032,rs201419697,rs375115032,rs375115032,COSM284132,rs111911243	3	12	0	3	12	0	3	12	15	0	15	0	15	0	15	0	15	0	15	0	15	0
6930	MC2R	Q01718	297	target	target	44	0.00723	43	0.00181	4	0.00012	17	rs104894659&CM930491,rs147206593,COSM1494059,CM021633,rs368472660,rs376816776,rs104894660&CM002358,COSM124352&COSM390535,rs104894657&CM950792,rs201056125,rs104894661&CM960958&COSM1522605,CM002357,rs143259998,rs28926179,rs104894658&CM930489,rs28926178,rs28926178	4	40	0	4	40	0	4	40	43	1	44	0	43	1	44	0	44	0	43	1	44	0
3236	EGFR	P00533	1210	target	cancer target	123	0.00708	123	0.00708	7	0.00012	49	rs144158123,rs375919121,rs142061256,rs141271101&COSM1559805&COSM42977,rs145113601,COSM1559807&COSM1451548&COSM1451547&COSM35752,rs371114444,COSM382936&COSM382935,COSM747428&COSM747427,rs139236063&COSM1187304&COSM21690,COSM1205054,rs17337079,rs150423237,rs138193597,rs373336251,COSM116882&COSM12988,rs373578289,COSM1451577&COSM12373&COSM747426,COSM53264,rs138240620&COSM12718,COSM1090888,COSM26509,CO…	7	116	0	7	116	0	7	116	123	0	123	0	122	1	123	0	123	0	123	0	123	0
7166	MMP2	P08253	660	target	target	90	0.00434	90	0.00434	5	0.00012	30	rs113337480,COSM1324402,COSM212670,rs200271857,rs375159741,COSM167992,rs141565911,rs368282133,COSM32988,COSM377497,COSM94718,COSM191659,rs202049962,rs371671100,COSM337017,rs150524555,rs200772153,COSM71662,rs121908741,COSM245730,rs151265434&COSM1215283,rs141033596,rs144755357,rs144755357,rs371281054&COSM703431,COSM558305,rs369441378,rs138709475,COSM1378382,rs377562843,rs377562843	5	85	0	5	85	0	5	85	90	0	90	0	90	0	89	1	90	0	90	0	89	1
8780	PDE4A	P27815	886	target	cancer target	71	0.00333	71	0.00333	6	0.00012	29	rs368760453,rs202016131,rs372332466,rs201316500,rs368626105,rs371410907,rs201432856,rs201404891,rs184667824,rs201996098,rs200316343,rs199575223,rs199811475,rs144901748,rs200310988,rs201196140,rs200619896,rs202184347,rs115069853,rs201168797,COSM990585&COSM1589657&COSM1589656&COSM990584,rs373223236,rs200887776,rs370281336,rs200879302,rs143733442,COSM1189871&COSM1189869&COSM1189870,rs201664388	6	65	0	6	65	0	6	65	71	0	70	1	71	0	69	2	71	0	71	0	71	0
11050	SLC6A4	P31645	630	target	target	61	0.00155	61	0.00155	7	0.00012	16	rs372131537,rs200015551,rs201114547,rs374144565,COSM1381944,COSM183967,COSM436291,rs201688096,rs200924626,COSM1226545,rs144427337,rs201833332,rs147306146&COSM277337,rs201802369,rs140436169,rs140436169	7	54	0	7	54	0	7	54	61	0	61	0	61	0	61	0	60	1	61	0	61	0
11003	SLC29A1	Q99808	456	ADME	transporter	53	0.00152	53	0.00152	6	0.00012	11	TMP_ESP_6_44200614_44200613,COSM1265836,rs72555353,rs147512963,rs200201589,rs78261243,rs190729620,rs74750454,rs371621321,rs140338369	6	47	0	6	47	0	6	47	53	0	53	0	53	0	53	0	53	0	53	0	53	0
23	ABAT	P80404	500	target	target	53	0.00139	53	0.00139	5	0.00012	8	COSM1240806,rs372283568,rs139121258,rs372807667&COSM1181181,rs1139526,rs376708126,rs374692453	5	48	0	5	48	0	5	48	53	0	53	0	53	0	53	0	53	0	53	0	53	0
5439	IFNGR1	P15260	489	target	target	41	0.00125	41	0.00125	7	0.00012	9	IFNGR1base_D0041:g.46067G>T&CS993017,rs371217100,rs139083589,rs201526779,rs149216962,rs104893973&IFNGR1base_D0041:g.45953T>C&CM970762,rs201275515,rs387906593&CM100244,rs387906593&CM100244	9	32	0	7	34	0	7	34	41	0	41	0	41	0	41	0	40	1	41	0	41	0
10589	SCN2B	O60939	215	target	target	26	0.00106	26	0.00106	5	0.00012	5	COSM1704606,rs201685069,rs201685069,rs370514575,rs369196654	5	21	0	5	21	0	5	21	26	0	26	0	26	0	26	0	25	1	26	0	26	0
4588	GRIN2D	O15399	1336	target	target	41	0.00099	41	0.00099	5	0.00012	8	rs149544539,rs77698773&COSM1253762,COSM1681176,rs373524397,rs371559801,COSM74836,COSM998961	5	36	0	5	36	0	5	36	41	0	41	0	41	0	41	0	41	0	41	0	41	0
6231	KCNB1	Q14721	858	target	target	30	0.00097	30	0.00097	1	0.00012	10	COSM1412371,rs145927974,COSM1255245,COSM289878,rs374460751,rs113847940,COSM245135,COSM1471456,rs201414449	1	29	0	1	29	0	1	29	30	0	30	0	30	0	30	0	30	0	30	0	30	0
1674	CD3E	P07766	207	target	cancer target	30	0.00093	30	0.00093	4	0.00012	13	rs147435007,rs201543770,rs201840561,rs372945302,rs148647954,rs200987721,rs200258299&COSM1676460,rs199578380,rs148290036,rs202052957,rs141553540,rs201482209	4	26	0	4	26	0	4	26	30	0	30	0	30	0	30	0	30	0	30	0	30	0
6234	KCNC2	Q96PR1	638	target	target	27	0.00065	27	0.00065	6	0.00012	9	rs143215099&COSM1705944,rs200951837&COSM176999&COSM177000,rs200051664&COSM1323071,rs375578124,COSM1677192&COSM1677191&COSM1677190,COSM261498&COSM261499,COSM1636697&COSM1636696,rs181920551	6	21	0	6	21	0	6	21	27	0	27	0	27	0	27	0	27	0	27	0	27	0
9844	RAMP2	O60895	175	target	target	16	0.00047	16	0.00047	6	0.00012	5	rs375754649,COSM979612,rs370655794,rs201333261	6	10	0	6	10	0	6	10	16	0	16	0	16	0	16	0	16	0	16	0	16	0
896	AVPR1B	P47901	424	target	target	87	0.10388	84	0.00704	5	0.00011	31	COSM532211,rs371004989,rs35369693&CM074716,COSM369759,rs138075414,rs138075414,rs144792125,rs372322048,rs141833733,COSM50331,COSM369760,rs41314448,rs370042532,rs138202422,rs201027590&COSM73793,rs371386365,rs369723303,rs199633176&COSM902899,rs140798523,rs36030374,rs376663420,rs34144261,rs369649163&COSM209646,rs138562649,rs373513260,rs148757687,rs146657404,rs370825909,rs372003922,rs372765655,rs20058…	5	82	0	5	82	0	5	82	84	3	85	2	86	1	85	2	87	0	84	3	84	3
5301	HTR6	P50406	440	target	target	60	0.00464	59	0.00261	6	0.00011	20	rs199795418,rs140928691,rs142960547,rs200597696,rs199967878,rs367555533,COSM1687121,rs201695962,COSM531598,rs201559988,rs143672494,rs150139857,rs201083688,rs201660005,rs200365256,rs200304269,COSM1337687,rs147951408,rs201375470	6	54	0	6	54	0	6	54	59	1	59	1	60	0	60	0	59	1	59	1	58	2
1962	CHRNB2	P17787	502	target	target	63	0.00262	63	0.00262	5	0.00011	19	rs201130412,rs145926853,rs144508607&COSM896627,rs372273025&COSM206582,rs75760566&COSM167456,rs201952018,rs79646221,rs201130412,rs373676452,rs201393088,rs201393088,COSM206590,rs145893879,rs200666765,rs141735618,rs201110967,COSM1201133,rs202079239,rs202079239,rs200855905,rs200467784	5	58	0	5	58	0	5	58	63	0	63	0	63	0	63	0	63	0	63	0	62	1
395	ALAD	P13716	330	target	cancer target	60	0.00221	60	0.00221	5	0.00011	13	rs200781693,rs202188395,rs144785407,rs121912981&CM910020,rs121912982&CM920013,rs371066673&COSM1624448&COSM1624447,COSM1674737&COSM1674736,rs201127458&COSM176000,rs374269304,rs368684988,rs121912980&CM910019,rs373330887	5	55	0	5	55	0	5	55	60	0	60	0	60	0	60	0	60	0	60	0	60	0
4584	GRIN1	Q05586	938	target	target	23	0.00061	23	0.00061	6	0.00011	7	TMP_ESP_9_140056867_140056867,TMP_ESP_9_140058088_140058088,rs201764643,rs140672142,COSM1107051,rs199851199	6	17	0	6	17	0	6	17	23	0	23	0	23	0	23	0	23	0	23	0	23	0
5157	HPRT1	P00492	218	target	cancer target	2	0.00014	2	0.00014	1	0.00011	1		1	1	0	1	1	0	1	1	2	0	2	0	2	0	2	0	2	0	2	0	2	0
11279	SQLE	Q14534	574	target	target	45	0.02858	44	0.0025	5	0.0001	12	rs201152386,rs372259692,rs1048858,rs374652312,rs368938983,rs368351981,rs118130263,rs376210461,COSM1095953,rs201600660,rs371552711	6	39	0	5	40	0	5	40	44	1	44	1	44	1	44	1	45	0	44	1	44	1
7029	MET	P08581	1390	target	cancer target	99	0.0245	97	0.00533	6	0.0001	28	rs80256822&COSM1643218,rs367722737&COSM257403,rs35284565,rs34349517&COSM1684118,COSM1084383,rs368144654,rs35225896,rs35776110,rs200690492,COSM1084389,rs200074800,rs200016433,COSM1496451,COSM1548082,COSM1084395,rs371124109,rs45602940,rs45587940,CM002809,rs56391007&COSM707,rs121913243&KinMutBase_MET_DNA:g.106006A>G&CM981285&COSM703&COSM698,COSM201908,rs367634278,rs375395179,rs199763277,rs369838973&…	6	93	0	6	93	0	6	93	97	2	96	3	96	3	97	2	99	0	98	1	98	1
11923	TNFRSF8	P28908	595	target	cancer target	58	0.02015	56	0.00252	6	0.0001	16	rs148756853,rs141205943&COSM83873,rs72861979,rs141516508,rs139967437,rs373599810,rs148280403,rs370304432&COSM414140,rs141023619,rs2230624,rs140175552,rs201412076,rs201661836,rs201980460,rs201106415,rs201106415	6	52	0	6	52	0	6	52	56	2	56	2	57	1	57	1	58	0	57	1	57	1
5182	HRH1	P35367	487	target	target	56	0.00558	55	0.00248	6	0.0001	22	rs201929250,rs202225736,COSM727199,rs199822532,rs200606524,rs148511138,rs189376051,rs201217782&COSM1308401,rs370754604&COSM727203&COSM1417700,rs201480303,rs199720564,rs200817909,rs201661278,rs181783018&COSM419450,rs201575633,rs201450416,rs145938098,rs189287776,rs138501310&COSM1417701,rs201053001&COSM1036454,rs202064669	6	50	0	6	50	0	6	50	55	1	56	0	54	2	56	0	55	1	56	0	55	1
1014	BCR	P11274	1271	target	cancer target	128	0.00512	128	0.00512	4	0.0001	24	rs185673395,rs376370758,COSM1327310,COSM329175,rs377165672,rs140119537,rs140119537,rs376162963,rs138970278,rs368824679,rs367931519,rs200190160,rs201937904,rs142568943&COSM183089,rs201000585,rs142746601,rs146038580,rs369754347,rs373315288,rs372445084,rs142630372,rs181534426,rs140506176,rs146588912	4	124	0	4	124	0	4	124	128	0	127	1	128	0	127	1	127	1	128	0	128	0
8781	PDE4B	Q07343	736	target	cancer target	70	0.00417	69	0.0016	6	0.0001	21	TMP_ESP_1_66384333_66384332,COSM322571&COSM322572,rs367809652,rs139030347&COSM194477&COSM194478,rs370994595,rs370994595,rs374832183,rs369969167,rs116739380,rs138828553,COSM1343995&COSM1343996&COSM1343997,rs143554413,COSM911697&COSM911698&COSM911699,rs151031090,rs142379593,rs116312841,COSM78282&COSM78283,rs201667673&COSM369112&COSM369113&COSM369114,COSM1219984&COSM1219985&COSM1219986,rs370754936,r…	6	64	0	6	64	0	6	64	69	1	69	1	70	0	70	0	70	0	70	0	70	0
2731	DDR2	Q16832	855	target	cancer target	72	0.00341	72	0.00341	6	0.0001	27	rs372013206,rs140710321,rs370356750,COSM1335754&COSM1335755&COSM12821,rs371333028,rs371333028,rs145611112,rs200233661,rs375797799,COSM140388,COSM1290032&COSM1290033,rs376303676&COSM1499486&COSM1499487,rs370731229&COSM1499484&COSM1499485,rs200965319,rs140918772,COSM342311,COSM898780&COSM1472906,rs147483979,COSM898784&COSM1583688,rs150835897,rs372362070,COSM349832,rs139092779,rs121964865&CM090155,r…	6	66	0	6	66	0	6	66	72	0	72	0	71	1	72	0	72	0	72	0	72	0
4585	GRIN2A	Q12879	1464	target	target	94	0.00321	94	0.00321	6	0.0001	28	rs201716879,rs143833346&COSM1375745,rs369508378,rs377337296,COSM109239,rs145602289,rs372353067,COSM1380653,rs367543132&COSM107820,rs75761674,rs375160358,rs369878342,rs140536516,rs370107080,COSM975079,COSM975080,COSM107839,rs200588845,rs149698593,rs201072838,rs201072838,COSM975084,rs371352783,COSM1662072,rs145142345,rs372504185,COSM702026,COSM106428	6	88	0	6	88	0	6	88	94	0	94	0	94	0	94	0	94	0	94	0	94	0
12417	TUBG1	P23258	451	target	cancer target	21	0.00311	20	0.0004	6	0.0001	4	COSM472827,rs374019070,rs144903375	6	15	0	6	15	0	6	15	20	1	21	0	21	0	21	0	21	0	20	1	21	0
11068	SLC8A1	P32418	973	target	target	62	0.00264	62	0.00264	5	0.0001	24	rs368677402,rs72558067,rs187703961,rs375243952&COSM1408067,rs142336728&COSM270187,rs201804871,COSM353131,COSM1020917,COSM1531938,COSM187791,rs371485750,rs373510583&COSM170293,rs370151382&COSM1020924,rs151189284&COSM575348,rs377271711,COSM575339,COSM1020930&COSM720988,rs370199920&COSM1531930,COSM575338,rs150791349,COSM575337,rs188860233,rs372921563	5	57	0	5	57	0	5	57	62	0	62	0	62	0	62	0	60	2	62	0	61	1
1390	CACNA1C	Q13936	2221	target	target	73	0.00243	73	0.00243	6	0.0001	21	COSM1605952&COSM1605950&COSM1605948&COSM1605949&COSM1605951,COSM1646482&COSM692765&COSM692763&COSM692764&COSM692766,COSM938038&COSM938036&COSM938037&COSM938039,rs199586997,rs377737331,COSM1360928&COSM1360926&COSM1360927&COSM1360929&COSM1360930,COSM1360933&COSM1360931&COSM1360932&COSM1360934&COSM1360935,rs377207835,rs372495864,COSM938358&COSM938356&COSM938357&COSM938359&COSM938360,rs368861681,rs36…	6	67	0	6	67	0	6	67	73	0	73	0	73	0	73	0	73	0	73	0	73	0
20566	SV2A	Q7L0J3	742	target	target	61	0.00194	61	0.00194	6	0.0001	24	COSM267534,rs147086816&COSM1333737,COSM137782,rs200788862,rs145012790,rs368970085,rs144042890,COSM675611,rs117711516,rs200303127,COSM72857,rs372487028,rs145220569&COSM1333726,COSM297151,COSM315689,COSM168182,rs187251378,rs187251378,rs187251378,rs367547269&COSM1333732,COSM241811,rs144624887&COSM528461,rs201845756,COSM137782,rs142875032,rs140742320	6	55	0	6	55	0	6	55	61	0	60	1	61	0	61	0	61	0	61	0	61	0
348	AHR	P35869	848	ADME	nuclear receptor	61	0.00188	61	0.00188	6	0.0001	17	rs140821416,rs148360742,COSM1088082,rs200257782,rs368615071,rs372336741,rs113673253,rs140380733,rs181963856,rs374246059,rs377014052,rs149412835,rs149412835,rs202073016&COSM1244693,rs138094242,rs369817097,rs377432596	6	55	0	6	55	0	6	55	61	0	61	0	61	0	61	0	61	0	61	0	61	0
7794	NFKB1	P19838	968	target	cancer target	38	0.00137	38	0.00137	5	0.0001	11	rs143817570&COSM78167,COSM368177,rs183929764,rs374903458&COSM1049569,rs368017285,rs373165003&COSM293768,rs147169338,rs200451929,COSM138446,rs199909759	5	33	0	5	33	0	5	33	38	0	38	0	38	0	38	0	38	0	38	0	38	0
7892	PNP	P00491	289	target	cancer target	42	0.00119	42	0.00119	6	0.0001	11	rs104894455&NPbase_D0064:g.3957C>T&CM981389,rs104894460&NPbase_D0064:g.4059C>T&CM012158,rs104894453&NPbase_D0064:g.6146G>A&CM870015,rs374377455,rs104894454&NPbase_D0064:g.6711G>C&CM890083,rs373569964,NPbase_D0064:g.6760G>T&CM971072,NPbase_D0064:g.6760G>T&CM971072,rs376839639,rs139364283,rs104894451&NPbase_D0064:g.8023G>C&CM920510	6	36	0	6	36	0	6	36	42	0	42	0	42	0	42	0	42	0	42	0	42	0
9232	PPARA	Q07869	468	target, ADME	target, nuclear receptor	44	0.00115	44	0.00115	3	0.0001	8	COSM326217,rs1800204&CM025501,rs201964347,rs368793890,rs372386397,rs1800242&CM025500,rs1800242&CM025500,rs376285178	3	41	0	3	41	0	3	41	44	0	44	0	44	0	44	0	44	0	44	0	44	0
4507	GABBR2	O75899	941	target	target	34	0.00108	34	0.00108	6	0.0001	13	TMP_ESP_9_101056160_101056159,rs145095054,rs370955037,COSM1103127,rs368559502,rs375938732,COSM161191,rs56020006&COSM336301,rs374512632,rs146370047,rs369347155&COSM320524,COSM1207758	6	28	0	6	28	0	6	28	34	0	34	0	34	0	34	0	34	0	34	0	34	0
17296	RRM2B	Q7LG56	351	target	cancer target	32	0.00061	32	0.00061	5	0.0001	8	rs121918307&CM071973,rs121918311&CM090800,CM083086,COSM748068,rs121918308&CM071974,COSM1551084,rs200273673,rs200273673	5	27	0	5	27	0	5	27	32	0	32	0	32	0	32	0	32	0	32	0	32	0
262	ADORA1	P30542	326	target	target	25	0.00058	25	0.00058	6	0.0001	5	rs201939530,rs201083386,rs200564867,rs17852405	6	19	0	6	19	0	6	19	25	0	25	0	25	0	25	0	25	0	25	0	25	0
6752	M6PR	P20645	277	target	target	29	0.00049	29	0.00049	6	0.0001	4	COSM266874,rs145135342,rs371194442	6	23	0	6	23	0	6	23	29	0	29	0	29	0	29	0	29	0	29	0	29	0
7172	MMP24	Q9Y5R2	645	target	target	43	0.00379	42	0.00151	5	9e-05	10	COSM142302,rs372102289,rs199855518,rs371591987,rs375020027,rs372733664,rs370441023,COSM185886,rs368386809&COSM1257835,rs368386809&COSM1257835	5	38	0	5	38	0	5	38	42	1	43	0	43	0	43	0	43	0	42	1	43	0
4632	GSTM1	P09488	218	ADME	phase II enzyme	13	0.00306	13	0.00306	2	9e-05	5	rs373606294,rs371083091,rs376564748,COSM893566	2	11	0	2	11	0	2	11	13	0	13	0	11	2	13	0	13	0	13	0	13	0
897	AVPR2	P30518	371	target	target	28	0.00283	28	0.00283	2	9e-05	12	rs372862838,rs150351033,rs373990379,CM001623,CM920116,rs104894761&CM065986,CD001868,CM990285,rs141876414,COSM301159,rs112109182	2	26	0	2	26	0	2	26	28	0	25	3	28	0	28	0	28	0	28	0	28	0
11608	TBXA2R	P21731	343	target	target	36	0.00185	36	0.00185	3	9e-05	12	rs199966611,rs200383897,rs372686968,rs372686968,rs374635591,rs5749,rs201421330,rs368237865,rs34377097&CM941309,rs200915664,rs201896336,rs199924767	3	33	0	3	33	0	3	33	36	0	35	1	35	1	36	0	36	0	36	0	36	0
3535	F2	P00734	622	target	target	54	0.00161	54	0.00161	5	9e-05	21	rs144736001,rs372312087&COSM927282,rs371627939,COSM1353993,rs121918477&CM950382,CM950381,rs121918484&CM000011&COSM239762,rs147456134&CM003672,rs121918485&CM002958,rs139552841,rs143498218,rs121918478&CM003673,rs373346034,rs377462682&COSM70669,rs202003146&CM034520,CM980657,COSM1675963,rs376551872,rs368442575,rs142495261	5	49	0	5	49	0	5	49	54	0	54	0	54	0	54	0	54	0	54	0	54	0
3618	FCGR2B	P31994	310	target	target	21	0.0006	21	0.0006	4	9e-05	5	rs373934912&COSM317354,rs371871854,rs369138204,rs146056650	4	17	0	4	17	0	4	17	21	0	21	0	21	0	21	0	21	0	21	0	21	0
1323	C4A	P0C0L4	1744	target	target	6	0.00037	6	0.00037	2	9e-05	3	rs202091437,rs373949324	2	4	0	2	4	0	2	4	6	0	6	0	6	0	6	0	6	0	6	0	6	0
1915	CHD1	O14646	1710	target	cancer target	52	0.02102	50	0.00183	4	8e-05	11	rs200109773,rs371774346,rs201318150,rs61759467,rs61759467,rs199778938,rs374285847,COSM1439345,rs61756299,rs368819719,rs199647054	4	48	0	4	48	0	4	48	50	2	51	1	51	1	52	0	52	0	50	2	50	2
4421	GNRHR	P30968	328	target	cancer target	47	0.01353	44	0.00185	4	8e-05	27	rs150597013,rs376023104&COSM1056756,rs28933074&CM980949,CM015157,rs369176613,rs373245608,rs148499544&CM015156,rs104893837&CM970687,COSM1430602,rs200026876&COSM194703,CM015155,CM030883,rs144900788&CM056594,COSM1056753,rs104893842&CM012141&COSM588007,rs188272653,rs104893838&CM994384,rs104893838&CM994384,rs368562996,CM062767,rs104893836&CM970686,rs374719194&CM067675,rs367560743,rs104893844&CM011362,…	5	42	0	4	43	0	4	43	44	3	47	0	46	1	46	1	47	0	44	3	45	2
7979	NR3C2	P08235	984	target	target	78	0.00857	77	0.00425	5	8e-05	21	rs138833427,rs143057152,rs201310587,COSM1178494,rs374732530,rs5523,rs143847779,rs186788495,COSM1051901,rs149902988,rs149902988,rs72645687,rs201155740,rs201155740,rs375487193&COSM258950,rs372454781,rs138893620,rs182568851,COSM1051904,rs369152607,COSM169929,rs374014545	5	73	0	5	73	0	5	73	77	1	77	1	77	1	78	0	78	0	77	1	78	0
1391	CACNA1D	Q01668	2161	target	target	157	0.00689	157	0.00689	5	8e-05	43	COSM1424650&COSM69222,rs146370685,rs147916220,rs144915770,COSM1650190&COSM88069,rs201032742,rs371524225,COSM1692851&COSM1692850,rs148674323,rs371212198&COSM1247121,COSM1650188&COSM584533,rs141239749,rs368260280,COSM1199235,rs186968009,rs115066564,rs368864820,rs200504982,COSM1670276&COSM1670275,rs150147528,rs149327469,rs374721231,rs199788509,rs373689198&COSM255679,rs371966930&COSM1199237,rs1380000…	5	152	0	5	152	0	5	152	157	0	157	0	157	0	155	2	157	0	157	0	157	0
8910	PGR	P06401	933	target	target	91	0.00484	91	0.00484	4	8e-05	22	COSM199602,COSM1704463,COSM922143,rs149186732&COSM53395,rs373694750,COSM1676380,COSM216451,rs201384017,rs369578132,rs199751131,rs377716203,rs11571148,rs370383285,rs370383285,COSM1239815,rs373360839,rs200987911,rs200322178,COSM685859,rs372324844,rs369863850,rs372843224	4	87	0	4	87	0	4	87	91	0	90	1	91	0	90	1	89	2	91	0	91	0
1633	CD19	P15391	556	target	cancer target	51	0.00355	51	0.00355	4	8e-05	11	rs377257177,rs79073646&COSM70076,rs201783945,rs142818579,rs374084189,rs201434626&COSM702709,rs147626581,rs147626581,rs146223289,rs144178895,COSM417062	4	47	0	4	47	0	4	47	51	0	51	0	51	0	51	0	51	0	50	1	50	1
6232	KCNB2	Q92953	911	target	target	47	0.00274	47	0.00274	4	8e-05	17	rs200347487&COSM1101537,rs375433681,COSM227537,COSM1635860,rs373152926,rs371078506,COSM1553231,rs370109644,rs140075333,rs199530102,COSM1635861,COSM1700262,rs138896608,rs370061449,rs200745790,rs370294553	4	43	0	4	43	0	4	43	47	0	46	1	47	0	47	0	45	2	47	0	47	0
6297	KCNQ3	O43525	872	target	target	76	0.00245	76	0.00245	5	8e-05	24	rs200647826,rs200647826,rs202163980&COSM204270,rs145883169,rs185628977,rs368378896,rs267601778,rs201380158,rs138852641&COSM1623608,rs372002816&COSM1330311,rs185511111,rs185511111,rs371890934,rs184481890,rs372671883,COSM1096199,COSM1096200,rs141361892,COSM1096203,rs147190128,rs149272208,rs118192249&CM001203,COSM245179,COSM292321,COSM177338&COSM1285685	5	71	0	5	71	0	5	71	76	0	76	0	76	0	76	0	76	0	76	0	76	0
14065	HDAC9	Q9UKV0	1011	target	target	55	0.00191	55	0.00191	4	8e-05	9	rs369708624,rs190883356,rs201567405,COSM275434&COSM275435,rs375811488,rs181431455,rs199497912&COSM219174&COSM219175,COSM452819&COSM452818	4	51	0	4	51	0	4	51	55	0	55	0	55	0	55	0	55	0	55	0	55	0
11330	SSTR1	P30872	391	target	target	54	0.00181	54	0.00181	5	8e-05	12	rs140562873,COSM1369742,COSM1369742,COSM1369743,COSM1227649&COSM955626,rs372625170,rs201818591,rs139619338,rs139694009,rs199603499,rs367619290,COSM1515506	5	49	0	5	49	0	5	49	54	0	54	0	54	0	54	0	54	0	54	0	52	2
8783	PDE4D	Q08499	809	target	cancer target	37	0.00147	37	0.00147	4	8e-05	9	rs368214145,rs371593645,rs371950648,rs374011584,rs376373740,COSM1069180&COSM1069176&COSM1595452&COSM1069179&COSM1069177&COSM1595451&COSM1069178,rs372954941,COSM1069190&COSM1069186&COSM1595448&COSM1069189&COSM1069187&COSM1595447&COSM1069188	4	33	0	4	33	0	4	33	37	0	37	0	37	0	37	0	37	0	37	0	37	0
6284	KCNMA1	Q12791	1236	target	target	38	0.00133	38	0.00133	5	8e-05	16	rs139370249,rs200410171&COSM1506118&COSM1506119,rs148648986,rs201703516,rs200773083,COSM196758,rs200284976,rs143599540,rs201694465,rs201192736&COSM196765,rs200714367,rs368732871&COSM1702665&COSM1702664&COSM1702666,rs202188493,COSM920639&COSM1585101&COSM920640,rs200629431	5	33	0	5	33	0	5	33	38	0	37	1	38	0	38	0	38	0	38	0	38	0
1700	CD80	P33681	288	target	cancer target	29	0.00127	29	0.00127	5	8e-05	7	TMP_ESP_3_119263458_119263458,rs142784280,rs201856750,rs375424839,rs150513658,rs142547094	5	24	0	5	24	0	5	24	29	0	29	0	29	0	29	0	29	0	29	0	29	0
9236	PPARG	P37231	505	target, ADME	target, nuclear receptor	40	0.00114	40	0.00114	4	8e-05	13	rs139400454,rs373049998,rs143370807,rs372494308,rs267599576,rs149064546,rs72551362&CM993365,COSM1037602,rs377025335,rs140204299,rs148844673,rs201781800&COSM1642075	4	36	0	4	36	0	4	36	40	0	40	0	40	0	40	0	40	0	40	0	40	0
13211	ATP2C1	P98194	919	target	target	38	0.00111	38	0.00111	3	8e-05	17	CS022678,CS043121,rs142366167,rs370168782,rs182847851&COSM1038305,COSM324780,rs372317337,COSM1650038&COSM581358,rs201217185,rs376162348,CM101538,CM000044,rs371236506,rs150745965&COSM1419029,rs375112180,rs116326480	3	35	0	3	35	0	3	35	38	0	38	0	38	0	38	0	38	0	38	0	38	0
7162	MMP16	P51512	607	target	target	34	0.00089	34	0.00089	5	8e-05	13	COSM606557,COSM1102281,rs371382592,COSM162532,rs138174209&COSM1569518,rs139170994&COSM1624250,COSM751502,COSM1458533,COSM1458536,rs145712283&COSM1257832,rs145712283&COSM1257832,rs373603451,COSM245728	5	29	0	5	29	0	5	29	34	0	34	0	34	0	34	0	34	0	34	0	34	0
17358	TPK1	Q9H3S4	243	target	target	33	0.00089	33	0.00089	5	8e-05	7	COSM421556,rs375142717,rs368458768,rs371271054,rs374946048,rs147602742	5	28	0	5	28	0	5	28	33	0	33	0	33	0	33	0	32	1	33	0	33	0
6016	IL5	P05113	134	target	cancer target	23	0.00079	23	0.00079	4	8e-05	9	rs139238685,COSM1060664,rs147191578,rs141306752,rs199512763,rs181065673,rs201297950,rs201524603	4	19	0	4	19	0	4	19	23	0	23	0	23	0	23	0	23	0	23	0	23	0
288	ADRB3	P13945	408	target	target	16	0.00059	16	0.00059	1	8e-05	10	rs28364013,rs202121934,rs202121934,rs376009518,COSM1456871,rs377092361,COSM93867,rs371072911,rs201018991,rs201940081	1	15	0	1	15	0	1	15	16	0	16	0	16	0	16	0	16	0	16	0	16	0
4854	HDAC3	O15379	428	target	cancer target	22	0.00058	22	0.00058	4	8e-05	6	COSM234249,rs200157804,rs367724231,rs374747159,rs377766171	4	18	0	4	18	0	4	18	22	0	22	0	22	0	22	0	22	0	22	0	22	0
6153	ITGB1	P05556	798	target	target	24	0.0005	24	0.0005	4	8e-05	5	rs201738777&COSM1603417&COSM1603418,rs375572295,rs201228879,rs200018637	4	20	0	4	20	0	4	20	24	0	24	0	24	0	24	0	24	0	24	0	24	0
3665	FGF1	P05230	155	target	target	22	0.00046	22	0.00046	4	8e-05	4	TMP_ESP_5_141993553_141993553,COSM1207046,rs138110926	4	18	0	4	18	0	4	18	22	0	22	0	22	0	22	0	22	0	22	0	22	0
5438	IFNG	P01579	166	target	target	9	0.00033	9	0.00033	3	8e-05	5	COSM549549,rs377736305,COSM1476858,rs371849964	3	6	0	3	6	0	3	6	9	0	9	0	9	0	9	0	9	0	9	0	9	0
1324	C4B	P0C0L5	1744	target	target	8	0.0003	8	0.0003	4	8e-05	3	CS045872,COSM1546218&COSM1546217	4	4	0	4	4	0	4	4	8	0	8	0	8	0	8	0	8	0	8	0	8	0
6862	MAP4	P27816	1152	target	cancer target	131	0.60122	126	0.00919	3	7e-05	37	rs145813357,rs145813357,rs367803352,rs145138542,rs145138542,rs373642087,rs148356137,rs150907099,rs35736893,rs373072815,rs142057829,COSM190066,COSM1423656&COSM1423657,rs370610488,rs370610488,rs374556358,rs200106834,rs200106834,rs144071124&COSM1286086&COSM1286087,rs371272228,rs373482175,rs376827214,rs368502026&COSM1423660&COSM1423661,rs141357360,rs2230169,rs1060407,rs371100364,rs201401281,rs1449288…	3	128	0	3	128	0	3	128	126	5	126	5	126	5	126	5	129	2	126	5	127	4
8803	PDGFRA	P16234	1089	target	cancer target	75	0.02143	74	0.00408	4	7e-05	27	COSM48889,TMP_ESP_4_55151647_55151647,rs36035373,rs150927351,rs139103850,rs199827643,COSM163384,rs139219072,COSM1430076,rs138740193,rs377159519,rs375434317,COSM1056071,rs61735626,COSM1056073,COSM447945,rs370600501&COSM36188,rs377487797&COSM1559702,COSM1056081&COSM28051,rs267600189,rs368266633&COSM447946&COSM1056085,COSM1056087,rs201874958,COSM355205,rs372098007,COSM1056089	4	71	0	4	71	0	4	71	74	1	73	2	74	1	74	1	74	1	74	1	74	1
3594	FASN	P49327	2511	target	target	190	0.01899	188	0.01437	4	7e-05	55	rs139709268,rs140568921,rs138021210,rs141141382,rs148217171,rs369778189,rs199919989,rs142408491,rs151291316,rs372870751,rs145515446,rs143560521&COSM1387403,rs148026894,rs142537824,rs142537824,rs144918967,rs142766883&COSM244418,rs201551371,rs144212251,rs369955820,rs376251096,rs373722639,rs2229426,COSM383202,rs200109185,rs144828416,rs374129284,rs139131741,rs62642478,rs146146551,rs374021258,rs201967…	4	186	0	4	186	0	4	186	188	2	187	3	190	0	186	4	189	1	187	3	187	3
3767	FLT4	P35916	1363	target	cancer target	114	0.01027	113	0.00569	4	7e-05	29	rs201542981,rs149299992,rs75614493,rs370894507,rs376188634,COSM1436672&COSM1252591&COSM1436671&COSM1252590,COSM1436674&COSM1436673,rs373876329,rs56082504,rs372072725,rs121909657&CM093244,rs368752216,rs369391926&CM078057,rs201205543,rs147312865,COSM1207270&COSM1207269&COSM1207271,rs138368337,rs142990837,rs144803521,rs144803521,rs368426530,rs148329571,rs139272488,rs372947534&COSM20747,rs368909190,r…	4	110	0	4	110	0	4	110	113	1	112	2	113	1	112	2	114	0	114	0	113	1
7464	MTNR1B	P49286	362	target	target	61	0.00685	60	0.00468	4	7e-05	24	rs141804752,rs141804752,rs61739452,rs182349376&COSM1357843,rs377626851,rs145440211&COSM1561913&CM104537,rs367759317,rs61746674&CM104538,rs192957400&COSM1638995,rs368218569,COSM690961,rs150221232,rs375405491,rs138675484&COSM1258048,rs201744782,rs188363860,rs150751119,rs200739086,rs145010577,rs141855040,rs61741965,rs184917682,COSM1704454,COSM1258049	4	57	0	4	57	0	4	57	60	1	60	1	60	1	60	1	61	0	59	2	61	0
15862	SMOX	Q9NWM0	555	target	target	59	0.00377	59	0.00377	3	7e-05	16	rs138030828,rs201599922,rs372589961,rs141015711,COSM1226883&COSM1226884,rs376713573,rs148610229&COSM1026938&COSM1026939,rs144794871,COSM1026940&COSM1026941,rs200727159,rs199700652,rs145492779,rs145492779,rs6037782,COSM1026949&COSM1026950,rs138039387	3	56	0	3	56	0	3	56	59	0	59	0	58	1	58	1	59	0	58	1	59	0
4597	GRM5	P41594	1212	target	target	68	0.00323	68	0.00323	4	7e-05	25	rs142032384,rs200248896,rs377166167,rs374236867,rs201261388,rs373263321,rs144685614,COSM94415,rs140317074,COSM197786&COSM1289649,rs370192769,rs137939480,rs137939480,rs374621808&COSM1357620&COSM1357619,rs78505413,rs144398637,rs148343362&COSM123492&COSM1158987,rs183092935,rs201488974,COSM932857&COSM932856,COSM1127615&COSM1127614,rs202055287&COSM353774&COSM353773,COSM545439&COSM545438,COSM1357639&CO…	4	64	0	4	64	0	4	64	68	0	68	0	68	0	68	0	68	0	68	0	67	1
2976	DNMT1	P26358	1616	target	cancer target	76	0.00264	76	0.00264	4	7e-05	19	TMP_ESP_19_10250746_10250746,COSM1130017,rs139918621,rs375225009&COSM77600,COSM180510,rs151305495,rs150331990,rs140852137,rs144533539,rs376854079,COSM1480506,rs183555527,COSM1250488,rs368346471,rs143598088,rs370207020,rs369196079,COSM990466	5	71	0	4	72	0	4	72	76	0	76	0	76	0	76	0	76	0	76	0	76	0
286	ADRB2	P07550	413	target	target	29	0.00254	29	0.00254	4	7e-05	8	rs373763314,rs201257377,rs140420820,rs143912954,rs201323763,COSM482320,rs371880712	4	25	0	4	25	0	4	25	29	0	29	0	29	0	29	0	29	0	29	0	28	1
9451	PROC	P04070	461	target, ADME	target, misc	52	0.00246	52	0.00246	4	7e-05	36	CM951014,rs121918141&CM870018,CM950996,CM066974,CM930605,rs199514227&CM941178&CD962129,CM930604&CM950977,rs369504169&CM015364&CM930603,CM004566,CM950976,rs376049280&CM950978,CM950979&CM950980,CM941179,CM941181,CM910313,rs371071104&CM951004,CM071935,CM071943&CM961158,CM961159&CD050903,CM951009,CM930612,CM930613,CM951010,rs121918154&CM910317&COSM1006209,rs199469471&CD962130&CM085656,rs121918160&CM9…	4	48	0	4	48	0	4	48	52	0	52	0	52	0	51	1	52	0	52	0	52	0
285	ADRB1	P08588	477	target	target	47	0.00239	47	0.00239	4	7e-05	9	rs373548972,rs145117867,rs370777515,rs138952486,rs375128225,rs138212934,rs150497212,rs377602453,rs377602453	4	43	0	4	43	0	4	43	47	0	47	0	47	0	46	1	47	0	47	0	47	0
9845	RAMP3	O60896	148	target	target	12	0.00233	12	0.00233	3	7e-05	7	COSM353523,rs145139513,rs202215952,rs144011541,rs370868982,COSM284462	3	9	0	3	9	0	3	9	12	0	12	0	11	1	12	0	12	0	12	0	12	0
281	ADRA2A	P08913	450	target	target	51	0.00193	51	0.00193	4	7e-05	15	COSM537366,rs1800036,rs33944494,rs367957599,rs138797613,rs372220514,rs374866490,rs374866490,rs369222614,rs146469074,rs199783285,COSM1244546,rs201475397,rs375454021&COSM1126886,rs369219397	4	47	0	4	47	0	4	47	51	0	51	0	51	0	51	0	51	0	51	0	50	1
6257	KCNJ11	Q14654	390	target	target	54	0.00192	54	0.00192	3	7e-05	27	rs372471215,rs114613745,rs371275937&COSM925460,rs371275937&COSM925460,rs146255794,rs114215135,rs138125678,rs145935651,rs72554079,rs74339576&CM051095,rs74339576&CM051095,rs377091338,CM099731,rs267607196&CM071810&COSM925463,COSM221771,rs104894248&CM053288,COSM181981,COSM1211517,COSM1211517,rs201264306&CM067996,rs28936678&CM960894,rs371886780,rs138065534,CM024598,rs115716690,rs375848765,rs141145502&…	3	51	0	3	51	0	3	51	54	0	54	0	54	0	54	0	54	0	54	0	54	0
5006	HMGCR	P04035	888	target	target	43	0.00185	43	0.00185	4	7e-05	11	rs368129510,rs148335635,rs147043821,rs373417164,rs191835914,rs193026499,rs375866343&COSM593130,rs147818666,rs373896859,rs201093294	4	39	0	4	39	0	4	39	43	0	43	0	43	0	43	0	43	0	43	0	43	0
3309	ELANE	P08246	267	target	target	26	0.0018	26	0.0018	1	7e-05	10	rs201792358,rs201163886,CM082609&CM097551,rs199558534,rs202069727,rs193141883,COSM1613110,rs140880838&CM097557,ELA2base_D0029:g.4972delG&CD041578	1	25	0	1	25	0	1	25	26	0	26	0	25	1	26	0	26	0	26	0	26	0
7965	NR1H2	P55055	460	ADME	nuclear receptor	46	0.00168	46	0.00168	4	7e-05	10	COSM1304949,rs145512629&COSM999670,rs201306720,rs200227817,rs375773330,rs374204164,rs199614544,COSM440043,rs372890455	4	42	0	4	42	0	4	42	46	0	46	0	46	0	46	0	46	0	46	0	46	0
8760	PDCD1	Q15116	288	target	cancer target	25	0.0016	25	0.0016	3	7e-05	5	rs146642159,rs201540918,rs190602950&COSM442652,COSM720821	3	22	0	3	22	0	3	22	25	0	24	1	25	0	24	1	25	0	25	0	25	0
15631	TLR7	Q9NYK1	1049	target	target	33	0.00153	33	0.00153	3	7e-05	12	COSM1465501,rs141847327,rs138717086,COSM1114913,rs374819621,rs140890736,rs200556781,rs199643469,rs202022420,rs202231595,rs138079334&COSM1114941	3	30	0	3	30	0	3	30	33	0	33	0	33	0	33	0	33	0	33	0	33	0
1399	CACNA2D1	P54289	1103	target	target	50	0.00149	50	0.00149	4	7e-05	13	COSM1092127,COSM1092130,rs147499376&COSM1568856,rs371500586,rs76684172,COSM1550594,rs147360048,rs369215125,rs199961189,rs201682618,rs10240864,rs368290826&COSM1092136	4	46	0	4	46	0	4	46	50	0	50	0	50	0	50	0	50	0	50	0	50	0
4070	GABBR1	Q9UBS5	961	target	target	48	0.00143	48	0.00143	4	7e-05	6	COSM218870,rs140401546&COSM1077260,rs370767649,rs29230&COSM451139,rs181323818	4	44	0	4	44	0	4	44	48	0	48	0	48	0	48	0	48	0	48	0	48	0
11063	SLC7A5	Q01650	507	ADME	transporter	45	0.00136	45	0.00136	4	7e-05	4	rs147152986,COSM1189337,rs373729019	4	41	0	4	41	0	4	41	45	0	45	0	45	0	45	0	45	0	45	0	45	0
278	ADRA1B	P35368	520	target	target	44	0.00125	44	0.00125	2	7e-05	9	rs370347487,COSM168861,COSM1065140,rs187500825,rs150394007,rs202097956,rs376920965,rs200619403	2	42	0	2	42	0	2	42	44	0	44	0	44	0	44	0	44	0	44	0	44	0
5302	HTR7	P34969	479	target	target	47	0.00115	47	0.00115	4	7e-05	7	rs368319541,COSM1349748&COSM1349749,rs376949666,rs376777475,rs138419441,rs139076820	4	43	0	4	43	0	4	43	47	0	47	0	47	0	47	0	47	0	47	0	47	0
9829	RAF1	P04049	648	target	cancer target	42	0.00112	42	0.00112	4	7e-05	13	rs111313099,rs373596121,rs144963661,rs374044897,COSM174195,rs149580968,rs374848187,rs80338796&CM073301&COSM581519&COSM181063,COSM1669975,rs397516824,rs150944421,rs144637992	4	38	0	4	38	0	4	38	42	0	42	0	42	0	42	0	42	0	42	0	42	0
10992	SLC25A6	P12236	298	target	target	40	0.0011	40	0.0011	4	7e-05	3	COSM611635,COSM611625,COSM611625	4	36	0	4	36	0	4	36	40	0	40	0	40	0	40	0	40	0	40	0	40	0
12407	TUBA4A	P68366	448	target	cancer target	33	0.00102	33	0.00102	4	7e-05	7	COSM1405618&COSM1405619,rs368743618,rs199881197,COSM146064&COSM146065,COSM78726&COSM1405614&COSM1405615&COSM78727,COSM1016695&COSM1016696	4	29	0	4	29	0	4	29	33	0	33	0	33	0	33	0	33	0	33	0	33	0
6235	KCNC3	Q14003	757	target	target	36	0.00093	36	0.00093	4	7e-05	6	rs376319810,rs377078916,COSM1395428&COSM386960,rs199908446,rs146613004	4	32	0	4	32	0	4	32	36	0	36	0	36	0	36	0	36	0	36	0	36	0
854	ATP6V1B2	P21281	511	target	target	37	0.00069	37	0.00069	4	7e-05	12	COSM1097889,rs148416874,rs150942208,rs374210970,rs200664744,rs369198184,rs370505738,COSM1455983,rs146198696,rs138887483,COSM318847	4	33	0	4	33	0	4	33	37	0	37	0	37	0	37	0	37	0	37	0	37	0
5295	HTR2C	P28335	458	target	target	22	0.00062	22	0.00062	3	7e-05	9	rs377516542,COSM1465018,COSM365928,rs201160243,rs376838998&COSM1113413,COSM1465012,rs148470204,rs371849943	3	19	0	3	19	0	3	19	22	0	22	0	22	0	22	0	22	0	22	0	22	0
10990	SLC25A4	P12235	298	target	target	19	0.00058	19	0.00058	2	7e-05	2	rs376071284	2	17	0	2	17	0	2	17	19	0	19	0	19	0	19	0	19	0	19	0	19	0
2641	CYP46A1	Q9Y6A2	500	ADME	CYP450	26	0.00048	26	0.00048	4	7e-05	3	rs368496205,COSM949258	4	22	0	4	22	0	4	22	26	0	26	0	26	0	26	0	26	0	26	0	26	0
6218	KCNA1	Q09470	495	target	target	19	0.00048	19	0.00048	4	7e-05	7	COSM1492937,rs370669088,COSM1704921,COSM940250,rs140659450,COSM282063	5	14	0	4	15	0	4	15	19	0	19	0	19	0	19	0	19	0	19	0	19	0
2704	DCK	P27707	260	target	cancer target	19	0.00043	19	0.00043	4	7e-05	6	rs368749344,rs149277834,rs370045223&COSM1203123,rs375671177,rs201460017	4	15	0	4	15	0	4	15	19	0	19	0	19	0	19	0	19	0	19	0	19	0
4077	GABRA3	P34903	492	target	target	16	0.00041	16	0.00041	3	7e-05	7	rs147100996&COSM244638,rs144364391&COSM1686853,rs201199669,rs143089753,COSM1715815&COSM1715816,rs199934949	3	13	0	3	13	0	3	13	16	0	16	0	16	0	16	0	16	0	16	0	16	0
6269	KCNJ8	Q15842	424	target	target	21	0.00041	21	0.00041	4	7e-05	7	COSM170670,COSM330866,COSM430894,COSM1705306,rs149972351,COSM937988	4	17	0	4	17	0	4	17	21	0	21	0	21	0	21	0	21	0	21	0	21	0
1951	CHRM2	P08172	466	target	target	17	0.00035	17	0.00035	4	7e-05	5	rs373572052,rs371019456&COSM139738,COSM74147,rs147228075	4	13	0	4	13	0	4	13	17	0	17	0	17	0	17	0	17	0	17	0	17	0
1773	CDK4	P11802	303	target	cancer target	17	0.0003	17	0.0003	3	7e-05	2	COSM192418	3	14	0	3	14	0	3	14	17	0	17	0	17	0	17	0	17	0	17	0	17	0
3023	DRD2	P14416	443	target	target	37	0.05347	36	0.00141	3	5e-05	19	rs140938110,COSM1704561,rs200352240,rs200890663,rs201230093,rs1801028&CM940365,rs371023969&COSM1250699,rs201881891,rs201881891,rs138509142,COSM923194,rs199517364,COSM1351357,COSM1204543,rs372879445,rs148478679,rs201137518&COSM201409,COSM540942,COSM923197	3	34	0	3	34	0	3	34	36	1	36	1	36	1	36	1	35	2	36	1	36	1
9446	PRLR	P16471	622	target	target	57	0.00547	57	0.00547	3	5e-05	15	COSM384460,rs146459777,rs138640081,rs147265072&COSM276912,COSM145815,rs184252713,rs143989943,rs146442340,rs142164602,rs375251112&COSM1437138,rs368265470,COSM592438,COSM1695566,COSM1695567	3	54	0	3	54	0	3	54	57	0	56	1	56	1	57	0	57	0	55	2	57	0
1396	CACNA1I	Q9P0X4	2223	target	target	92	0.00389	92	0.00389	3	5e-05	22	COSM268212,rs201413270,rs369813846&COSM1149470&COSM726264,COSM174815,COSM1130431,rs368361255,rs61607492,rs201536056,rs200062848,rs376280976,COSM1154023&COSM1034316,rs374981824,rs370614164&COSM1154024&COSM1034317,rs376169293,rs373111190&COSM1308181&COSM1308182,rs373284314&COSM1199348&COSM1199349,rs377391998,rs372009981,rs376986131,rs199971008,COSM1593036&COSM1034326	3	89	0	3	89	0	3	89	92	0	92	0	92	0	92	0	92	0	92	0	92	0
6277	KCNK2	O95069	426	target	target	26	0.00344	26	0.00344	3	5e-05	8	rs368277393,rs148957991,rs146913700,COSM1338781&COSM381771&COSM1338780,rs149276942,rs147689489,rs375258876	3	23	0	3	23	0	3	23	26	0	26	0	26	0	25	1	26	0	26	0	25	1
10922	SLC16A1	P53985	500	ADME	transporter	40	0.00274	40	0.00274	3	5e-05	10	rs371130423,rs200783174,rs77373295,COSM1294739,rs147215164,rs149718516,rs148691598&COSM527709,COSM1332783,rs146450422	3	37	0	3	37	0	3	37	40	0	39	1	40	0	39	1	40	0	40	0	40	0
12679	VDR	P11473	427	target, ADME	target, nuclear receptor	49	0.00267	49	0.00267	3	5e-05	23	rs374916384,rs200556498,rs200556498,rs78942213,COSM1232250,COSM344161,rs149122494&CM087886,rs376478613,COSM1232248,rs368284580,rs199705103,rs121909793&CM900226,rs121909791&CM880064,rs369248365,rs148368146,rs121909794&CM910389,rs121909797&CM961414,rs121909797&CM961414,rs370473254,rs121909790&CM880063&COSM939714,rs201676749,rs199929033,rs371855706,rs371855706,rs147496897	3	46	0	3	46	0	3	46	49	0	49	0	49	0	49	0	49	0	49	0	49	0
24323	CARTPT	Q16568	116	target	target	13	0.00232	13	0.00232	2	5e-05	4	rs367802978,rs74766242,rs121909065&CM013060	2	11	0	2	11	0	2	11	13	0	13	0	13	0	12	1	13	0	13	0	13	0
5184	HRH3	Q9Y5N1	445	target	target	40	0.00216	40	0.00216	2	5e-05	13	rs377382211,rs199981087,rs372091137,rs202179023,rs200924312,rs200593418,rs199586749,rs199586749,rs148596647,rs142903103,rs142903103,rs202004300,rs201585083,rs202146230	2	38	0	2	38	0	2	38	40	0	40	0	40	0	40	0	40	0	40	0	39	1
5299	HTR4	Q13639	388	target	target	43	0.00196	43	0.00196	3	5e-05	16	rs199957116,rs78403464,COSM1435041&COSM1435042&COSM1435043,COSM287665&COSM287666&COSM287667,rs147173991,rs192327488,rs140387713&COSM1239101&COSM1239102&COSM1239103,rs200526857&COSM736448&COSM1696512&COSM736449&COSM736450,rs201125001,rs140360260,rs201241319,rs202212627,rs376809075,COSM1064062&COSM1064063&COSM1064064,rs370291752	3	40	0	3	40	0	3	40	43	0	43	0	43	0	43	0	42	1	43	0	43	0
5024	HNF4A	P41235	474	ADME	nuclear receptor	40	0.00187	40	0.00187	2	5e-05	16	COSM188396&COSM188397,rs369182343&COSM577684&COSM1142854&COSM577685,rs371557531,rs137853336&CM971463,rs149611886,COSM1713514&COSM1713516&COSM1713515,CM051934,rs376013528&CM082885,rs139779712&CM971465,COSM1027084&COSM1592629&COSM1027085,rs193922479&CM064051&COSM1027086&COSM1153934,rs369429452,COSM1713520&COSM1713522&COSM1713521,rs150247632,COSM1713523&COSM1713524	3	37	0	2	38	0	2	38	40	0	40	0	40	0	40	0	40	0	40	0	40	0
9755	QPRT	Q15274	297	target	target	38	0.00186	38	0.00186	2	5e-05	10	rs376081301,COSM1609176,rs150521045,rs201291109,rs201663383,rs139462668,rs114534146,rs367579558,rs200883804	2	36	0	2	36	0	2	36	38	0	38	0	38	0	38	0	38	0	38	0	38	0
23095	SLC22A17	Q8WUG5	538	ADME	transporter	32	0.00181	32	0.00181	3	5e-05	10	rs375534042,rs200721060,rs372548000,rs201234102,COSM141424,COSM1640049,rs369249944,COSM1477476,rs377056957	3	29	0	3	29	0	3	29	32	0	32	0	32	0	32	0	31	1	32	0	31	1
6873	MAPK11	Q15759	364	target	cancer target	30	0.0018	30	0.0018	3	5e-05	8	rs368652751,rs199785816,COSM726737,rs373329238,COSM385687,COSM94668,rs201260779	3	27	0	3	27	0	3	27	30	0	30	0	29	1	30	0	30	0	30	0	30	0
10952	SLCO3A1	Q9UIG8	710	ADME	transporter	41	0.00177	41	0.00177	3	5e-05	10	rs75679958,rs140635198,rs377102006,COSM966663,rs148245677,COSM966665,rs78550975&COSM295572,rs200441873&COSM966674,rs199572762&COSM248860,rs199572762&COSM248860	3	38	0	3	38	0	3	38	41	0	41	0	41	0	41	0	40	1	41	0	41	0
6237	KCND1	Q9NSA2	647	target	target	40	0.00155	40	0.00155	2	5e-05	9	rs370086967,rs369458485,rs373310585,rs35644601,rs371441000,rs375813023,rs370690097&COSM1122264,rs143344385	2	38	0	2	38	0	2	38	40	0	40	0	40	0	40	0	40	0	40	0	40	0
11331	SSTR2	P30874	369	target	target	31	0.00111	31	0.00111	3	5e-05	12	rs200265628&COSM983802,rs370725142,COSM247608,rs144660860,rs368085943,rs370580011,rs61743817,rs376365933,rs368559735,rs372669510,rs139033946&COSM983804	3	28	0	3	28	0	3	28	31	0	31	0	31	0	31	0	31	0	31	0	31	0
6842	MAP2K2	P36507	400	target	cancer target	32	0.00108	32	0.00108	2	5e-05	9	rs377755503,rs368064728,rs368064728,COSM1392829&COSM1392830,rs376969315,rs376969315,rs267607230&CM071854&CM101871,rs200918323,rs202220799,COSM1481092&COSM439555	2	30	0	2	30	0	2	30	32	0	32	0	32	0	32	0	32	0	32	0	32	0
6834	MAOB	P27338	520	target	target	20	0.00105	20	0.00105	2	5e-05	2	rs17856663	2	18	0	2	18	0	2	18	20	0	20	0	20	0	20	0	20	0	20	0	20	0
6239	KCND3	Q9UK17	655	target	target	25	0.00088	25	0.00088	3	5e-05	9	rs372362132,rs151164490&COSM1211452,rs35027371,COSM893886&COSM1583233,COSM893887&COSM1583231,COSM123853,rs151302285,COSM294479	3	22	0	3	22	0	3	22	25	0	25	0	25	0	25	0	25	0	25	0	25	0
9235	PPARD	Q03181	441	target, ADME	target, nuclear receptor	30	0.00085	30	0.00085	3	5e-05	10	rs140820080,COSM236205,rs186420510&COSM1078337,rs201653737,rs201097601,COSM1131891,rs200779718&COSM1078338,COSM1444008,rs372497373&COSM1329729	3	27	0	3	27	0	3	27	30	0	30	0	30	0	30	0	30	0	30	0	30	0
9864	RARA	P10276	462	target	target	27	0.00085	27	0.00085	3	5e-05	4	rs200827868,COSM1189465,rs145829003	3	24	0	3	24	0	3	24	27	0	27	0	27	0	27	0	27	0	27	0	27	0
2159	CNR1	P21554	472	target	target	25	0.00081	25	0.00081	2	5e-05	8	COSM1446359,rs143530073,rs371968575,COSM1446363,rs368199704&COSM1082400,rs143181991,rs142010122	2	23	0	2	23	0	2	23	25	0	25	0	25	0	25	0	25	0	25	0	25	0
5293	HTR2A	P28223	471	target	target	29	0.00069	29	0.00069	2	5e-05	8	rs1058576,rs377018655,rs376305063,rs145933855,rs138155943,COSM141411,COSM947759	2	27	0	2	27	0	2	27	29	0	29	0	29	0	29	0	29	0	29	0	29	0
10452	RRM2	P31350	389	target	cancer target	27	0.00066	27	0.00066	3	5e-05	8	rs374811810,rs368258193,rs369486626,rs148853193,COSM714950&COSM1148274,rs148740312&COSM1004613&COSM1590452,rs369824768&COSM164107	3	24	0	3	24	0	3	24	27	0	27	0	27	0	27	0	27	0	27	0	27	0
6240	KCNE1	P15382	129	target	target	19	0.00063	19	0.00063	3	5e-05	13	CM097708,CM097699,rs150454912&COSM1030442,rs199473362&LQTS_4557686:c.292C>T&CM002283,rs74315446&LQTS_4557686:c.221C>T&CM970799&COSM186171,rs199473646&CM097705,rs79654911&CM097704,rs199473645&CM097703,rs199473645&CM097703,rs141813529&CM097702,rs147187721&CM097701,rs199473350&CM056968,rs28933384&CM970798	4	15	0	3	16	0	3	16	19	0	19	0	19	0	19	0	19	0	19	0	19	0
799	ATP1A1	P05023	1023	target	target	25	0.00061	25	0.00061	3	5e-05	4	COSM1333020,rs201085928,rs140135222	3	22	0	3	22	0	3	22	25	0	25	0	25	0	25	0	25	0	25	0	25	0
1158	TSPO	B1AH88	102	target	target	10	0.00046	10	0.00046	3	5e-05	6	rs368891259,rs139234976,rs372235648,rs143915407,rs141002863	3	7	0	3	7	0	3	7	10	0	10	0	10	0	10	0	10	0	10	0	10	0
16672	METAP2	P50579	478	target	target	18	0.00043	18	0.00043	2	5e-05	6	rs371608368,rs201323246,rs192327828,rs200399920,rs370655234	2	16	0	2	16	0	2	16	18	0	18	0	18	0	18	0	18	0	18	0	18	0
2861	DHFR	P00374	187	target	cancer target	14	0.00039	14	0.00039	3	5e-05	3	rs387906619,rs371161421	3	11	0	3	11	0	3	11	14	0	14	0	14	0	14	0	14	0	14	0	14	0
12441	TYMS	P04818	313	target	cancer target	17	0.00038	17	0.00038	2	5e-05	5	rs139713318,rs201415512,COSM1564009,COSM989710	2	15	0	2	15	0	2	15	17	0	17	0	17	0	17	0	17	0	17	0	17	0
6278	KCNK3	O14649	394	target	target	13	0.00037	13	0.00037	3	5e-05	4	rs144204029,rs143689341&COSM1019431,COSM720695	3	10	0	3	10	0	3	10	13	0	13	0	13	0	13	0	13	0	13	0	13	0
12642	VAMP1	P23763	118	target	target	11	0.00036	11	0.00036	3	5e-05	1		3	8	0	3	8	0	3	8	11	0	11	0	11	0	11	0	11	0	11	0	11	0
6018	IL6	P05231	212	target	cancer target	17	0.00035	17	0.00035	3	5e-05	6	COSM452856,COSM183239,rs370818995,rs148171375,rs200477775	3	14	0	3	14	0	3	14	17	0	17	0	17	0	17	0	17	0	17	0	17	0
4076	GABRA2	P47869	451	target	target	14	0.00027	14	0.00027	3	5e-05	2	rs201873906	3	11	0	3	11	0	3	11	14	0	14	0	14	0	14	0	14	0	14	0	14	0
12524	UGCG	Q16739	394	target	target	15	0.00026	15	0.00026	3	5e-05	4	TMP_ESP_9_114676914_114676917,rs200964017,COSM1459359	3	12	0	3	12	0	3	12	15	0	15	0	15	0	15	0	15	0	15	0	15	0
4823	HBA1	P69905	142	target	target	2	5e-05	2	5e-05	2	5e-05	1		2	0	0	2	0	0	2	0	2	0	2	0	2	0	2	0	2	0	2	0	2	0
23663	VKORC1	Q9BQB6	163	target, ADME	target, phase I enzyme	19	0.00625	18	0.00195	1	4e-05	6	rs72547529&CM052941,rs61742245&CM071142,rs104894539&CM040499,CM093400,COSM1189261	1	18	0	1	18	0	1	18	18	1	18	1	18	1	18	1	18	1	18	1	19	0
2600	CYP21A2	P08686	494	ADME	CYP450	26	0.00614	26	0.00614	2	4e-05	14	rs372403269,CM970411,CM082592,rs371412889&COSM451236,rs10947229&CX065865,rs148288899,CM013913,CM023732,rs201552310&CM031955&CM920231&CM990464,CM000365,rs151344505&CM021255&COSM1249568,CM041285,rs200005406&TMP_ESP_6_32008874_32008874&CM031958&CM930186&CX920958,rs200005406&TMP_ESP_6_32008874_32008874&CM031958&CM930186&CX920958	2	24	0	2	24	0	2	24	26	0	26	0	25	1	25	1	25	1	25	1	26	0
6296	KCNQ2	O43526	872	target	target	51	0.00229	51	0.00229	2	4e-05	8	rs373536274,COSM1255405,rs377633507,rs377227909,rs377227909,rs371851085,rs200124638&COSM478388&COSM1645838,rs372976131&COSM1327503&COSM1255403	2	49	0	2	49	0	2	49	51	0	51	0	51	0	50	1	51	0	51	0	51	0
11892	TNF	P01375	233	target	cancer target	12	0.00105	12	0.00105	2	4e-05	6	rs369780852,rs369780852,rs374531985,rs190788828,rs11574936,rs370893734	4	8	0	2	10	0	2	10	12	0	12	0	12	0	12	0	12	0	12	0	12	0
9866	RARG	P13631	454	target	target	28	0.00101	28	0.00101	1	4e-05	10	COSM1362663,rs143739684,COSM431375,rs144015314,rs199861731,rs199861731,rs140755478,rs141058411&COSM300807,rs368106601,rs200641282	1	27	0	1	27	0	1	27	28	0	28	0	28	0	28	0	28	0	28	0	28	0
1582	CCND1	P24385	295	target	cancer target	25	0.00068	25	0.00068	2	4e-05	5	COSM1644282&COSM1644283,COSM388991,rs148113872,rs148113872,rs143479406	2	23	0	2	23	0	2	23	25	0	25	0	25	0	25	0	25	0	25	0	25	0
6225	KCNA6	P17658	529	target	target	23	0.00062	23	0.00062	2	4e-05	5	rs146781398,rs146938420,rs373643336,rs370794345&COSM1362096	2	21	0	2	21	0	2	21	23	0	23	0	23	0	23	0	23	0	23	0	23	0
6204	JUN	P05412	331	target	cancer target	14	0.00051	14	0.00051	1	4e-05	3	rs370449022&COSM1474110,rs9989	1	13	0	1	13	0	1	13	14	0	14	0	14	0	14	0	14	0	14	0	14	0
283	ADRA2C	P18825	462	target	target	15	0.00048	15	0.00048	1	4e-05	3	rs199730052,rs1133450	1	14	0	1	14	0	1	14	15	0	15	0	15	0	15	0	15	0	15	0	15	0
3976	FTH1	P02794	183	target	target	10	0.00024	10	0.00024	1	4e-05	2	rs11554842	1	9	0	1	9	0	1	9	10	0	10	0	10	0	10	0	10	0	10	0	10	0
4571	GRIA1	P42261	906	target	target	54	0.00886	53	0.00185	2	3e-05	18	rs369571702,rs140735929,rs141437467,rs138865459,rs146865938&COSM206629,rs147992757,rs185825178,rs13186047,rs367975166,COSM240035,rs139620360,COSM1158085&COSM1158086,COSM206641,rs370642711&COSM1619879&COSM1619878,COSM1496076&COSM1496077,COSM1496076&COSM1496077,COSM357625,COSM1435396&COSM1435397	2	52	0	2	52	0	2	52	53	1	53	1	54	0	54	0	53	1	53	1	53	1
3020	DRD1	P21728	446	target	target	28	0.00825	27	0.00085	2	3e-05	7	rs182759154,rs139908345,rs74414188&COSM1065947&COSM1436090,COSM1436092,COSM1436092,COSM591386,COSM1204542	2	26	0	2	26	0	2	26	27	1	28	0	28	0	27	1	28	0	27	1	27	1
9967	RET	P07949	1114	target	cancer target	103	0.00701	103	0.00701	2	3e-05	37	COSM272178,rs144801580,rs139790943&CM020761,rs34682185,CM020763,rs145402131,rs139813765,CM020765,rs201972250,COSM1347809,rs76262710&CM941230&CM941231&CM941232&COSM29803,rs181856591,rs199882293,rs75030001&KinMutBase_RET_DNA:g.42395G>T&KinMutBase_RET_DNA:g.42395G>C&CM981705&CM981706,rs75030001&KinMutBase_RET_DNA:g.42395G>T&KinMutBase_RET_DNA:g.42395G>C&CM981705&CM981706,rs79658334&KinMutBase_RET_DN…	2	101	0	2	101	0	2	101	103	0	103	0	101	2	103	0	102	1	103	0	102	1
8109	ODC1	P11926	461	target	target	44	0.00638	43	0.00102	2	3e-05	9	rs143912083,rs143860094,rs200691250,rs200691250,rs367574241,rs368830902,rs138359527,COSM269756,rs376445830	2	42	0	2	42	0	2	42	43	1	44	0	44	0	43	1	44	0	43	1	44	0
5289	HTR1D	P28221	377	target	target	59	0.00558	59	0.00558	2	3e-05	21	rs146071014,rs146071014,rs146071014,rs145666203,rs200052654,rs200052654,rs371756283,rs200405620,COSM357146,rs140039742,rs138622697,rs200261758,rs202151018,rs201426346,COSM123674,rs370416665,COSM1254491,rs375584714,rs144389583,rs371294680,COSM1340296,COSM183408,rs115985527	2	57	0	2	57	0	2	57	59	0	57	2	59	0	59	0	58	1	59	0	58	1
76	ABL1	P00519	1130	target	cancer target	120	0.00501	120	0.00501	1	3e-05	30	rs202235231,rs368476764,rs376529913&COSM1460508&COSM1460509,rs143047485,rs375582718,rs368589654,COSM93842,rs143666455,rs368646202,rs150134901,rs146342596,rs144448357,COSM1176546,COSM308520,COSM1106019,rs376925416,rs139645650,rs374307625,rs148775794,COSM93844,rs138167706,rs369171735,rs147510280&COSM48219,rs376258688,rs373527910,COSM1106023,rs370992010,rs139573337,COSM1460565&COSM1460566	1	119	0	1	119	0	1	119	120	0	120	0	119	1	120	0	120	0	120	0	120	0
11926	TNFSF11	O14788	317	target	cancer target	18	0.00449	17	0.00058	2	3e-05	7	rs138974661,rs199901344,COSM1366964,rs370229620,rs201151635,rs150392469	2	16	0	2	16	0	2	16	17	1	17	1	17	1	18	0	18	0	18	0	18	0
10586	SCN1B	Q07699	218	target	target	30	0.00427	29	0.00098	2	3e-05	15	COSM994874&COSM1590011,rs368129661,rs72552028,rs72552028,COSM293849,rs180943300,rs371646049,rs16969925&CM071081,COSM386938,rs138381632,rs368388359,rs372289648,COSM334114,rs104894718&CM981787,rs72558026	2	28	0	2	28	0	2	28	29	1	30	0	30	0	30	0	29	1	30	0	30	0
11724	TEK	Q02763	1124	target	cancer target	95	0.00326	95	0.00326	2	3e-05	18	rs202051322,rs144348052,rs201071647,COSM1228892,rs141769154,rs45510599,rs370492416,rs201024056,rs138463877&CM101739,COSM241867,rs368457184,COSM1461888&COSM1461887,rs201502264,COSM375912,COSM43022,COSM95321,COSM20766	2	93	0	2	93	0	2	93	95	0	94	1	95	0	94	1	95	0	95	0	95	0
3688	FGFR1	P11362	822	target	cancer target	61	0.00271	61	0.00271	2	3e-05	17	rs17182463,CM063983&COSM1456911&COSM1456910&COSM1456912&COSM1456909,rs374473310,CM070123,COSM1207085&COSM1207084&COSM1207086&COSM1207083,rs375611478,CM070121,CM050261,rs369356672,rs121909637&CM070122&COSM486440&COSM1137868&COSM486441&COSM486439,COSM750446&COSM1151112&COSM750447&COSM750445,rs369096310,rs121909627&CM940776,CM050259,rs140254426&COSM48381,rs143341876&COSM1699990&COSM1699989&COSM16999…	2	59	0	2	59	0	2	59	61	0	61	0	60	1	61	0	61	0	61	0	61	0
10451	RRM1	P23921	792	target	cancer target	29	0.0023	29	0.0023	2	3e-05	11	TMP_ESP_11_4154853_4154853,rs376592396,rs137969593,rs201413736,rs141634151,rs376891198,rs372037658,rs367721302,rs374647883,rs375160814	2	27	0	2	27	0	2	27	29	0	29	0	29	0	29	0	29	0	28	1	29	0
13818	SLC12A5	Q9H2X9	1139	target	target	52	0.00188	52	0.00188	2	3e-05	15	rs142641765&COSM1291126,COSM41036,COSM1533660,rs140326431,rs113818080,rs149824011,rs368661669&COSM1027414,rs376259780,rs200020521,COSM188914,rs200461513,COSM1326702,rs370818838,rs150192950	2	50	0	2	50	0	2	50	52	0	52	0	52	0	52	0	52	0	52	0	52	0
14064	HDAC6	Q9UBN7	1215	target	cancer target	26	0.00178	26	0.00178	1	3e-05	12	TMP_ESP_X_48682197_48682196,rs376875887,COSM612817,rs372471896,rs138466917,COSM1122190,rs375340273,rs201845777,rs184473518,COSM281634,rs371819184	1	25	0	1	25	0	1	25	26	0	26	0	26	0	26	0	26	0	26	0	26	0
11510	SYT2	Q8N9I0	419	target	target	36	0.00162	36	0.00162	2	3e-05	7	rs377756166,rs142292654,rs142292654,rs185806999,rs201875273&COSM72890,COSM1337912,rs199715462	2	34	0	2	34	0	2	34	36	0	36	0	36	0	35	1	36	0	36	0	36	0
6238	KCND2	Q9NZV8	630	target	target	39	0.00155	39	0.00155	2	3e-05	18	COSM1686548,COSM1084540,COSM240295,COSM744894,rs377746178&COSM1496539,rs200851386,rs200085129,rs202176941,rs113270247&COSM1255270,rs113270247&COSM1255270,COSM1084529,COSM1211449,rs376029594,rs200177734,rs146058924,rs367713278&COSM1447548,COSM1084541,COSM1447551	2	37	0	2	37	0	2	37	39	0	38	1	39	0	39	0	39	0	39	0	39	0
4026	FXYD2	P54710	66	target	target	6	0.00132	6	0.00132	1	3e-05	4	rs371153018,rs200063683,rs150608549	1	5	0	1	5	0	1	5	6	0	5	1	5	1	6	0	6	0	6	0	6	0
10479	RXRG	P48443	463	target	cancer target	44	0.00131	44	0.00131	2	3e-05	11	COSM898902,rs17847949,COSM331134,COSM317996&COSM1335899,rs61220446,rs375067231&COSM1224441,COSM138252,COSM207554,COSM207554,rs149137439,rs199523000	2	42	0	2	42	0	2	42	44	0	44	0	44	0	44	0	44	0	44	0	44	0
1639	CD2	P06729	351	target	cancer target	36	0.00126	36	0.00126	2	3e-05	7	rs140476814,rs200475024,rs371997526,rs371997526,rs377723619,rs377222693,rs151304988	2	34	0	2	34	0	2	34	36	0	36	0	36	0	36	0	36	0	36	0	36	0
4082	GABRB2	P47870	512	target	target	20	0.00122	20	0.00122	2	3e-05	5	COSM305384&COSM305385,rs371217448,rs41298406&COSM1065271&COSM1065270,rs375286847	2	18	0	2	18	0	2	18	20	0	20	0	20	0	20	0	19	1	20	0	20	0
20665	SCN3B	Q9NY72	215	target	target	25	0.00099	25	0.00099	2	3e-05	12	rs375755770&COSM32984,COSM1475136&COSM76351,COSM1676532,rs368054375&COSM924187,rs371558196&COSM76352&COSM1507049,rs201894537&COSM1352182,COSM1676533,CM099706,rs377237114,rs147803210,rs140041927	2	23	0	2	23	0	2	23	25	0	25	0	25	0	25	0	25	0	25	0	25	0
5992	IL1B	P01584	269	target	cancer target	20	0.00087	20	0.00087	2	3e-05	7	rs146219183,rs144433180&COSM302419,COSM1398883,rs371339015,rs376341819,rs370988408	4	16	0	2	18	0	2	18	20	0	20	0	20	0	20	0	20	0	20	0	20	0
30324	RFK	Q969G6	155	target	target	17	0.00082	17	0.00082	2	3e-05	5	TMP_ESP_9_79007444_79007443,rs140199557,rs201712160,rs149077765	2	15	0	2	15	0	2	15	17	0	17	0	17	0	17	0	17	0	17	0	17	0
3474	ESRRG	P62508	458	target	target	31	0.00078	31	0.00078	2	3e-05	6	rs371851129,rs149670038,rs201478526,COSM331911,COSM74544	2	29	0	2	29	0	2	29	31	0	31	0	31	0	31	0	31	0	31	0	31	0
2561	CXCR4	P61073	352	target	cancer target	19	0.00076	19	0.00076	2	3e-05	7	TMP_ESP_2_136872658_136872659,COSM1399594,rs199535487,rs371317659,rs200796213,rs368016542	2	17	0	2	17	0	2	17	19	0	19	0	19	0	19	0	19	0	19	0	18	1
6008	IL2RA	P01589	272	target	cancer target	21	0.00063	21	0.00063	2	3e-05	3	rs12722712,rs201617475	3	18	0	2	19	0	2	19	21	0	21	0	21	0	21	0	21	0	21	0	21	0
8819	PDXK	O00764	312	target	target	16	0.00062	16	0.00062	2	3e-05	7	TMP_ESP_21_45172505_45172504,rs191647922,rs141499113,rs147263135,rs376541440,rs370764393	2	14	0	2	14	0	2	14	16	0	16	0	15	1	16	0	16	0	16	0	16	0
1097	BRAF	P15056	766	target	cancer target	28	0.00061	28	0.00061	2	3e-05	10	COSM1448633,COSM1699451,COSM365398,rs397507485&COSM159405,COSM745347&COSM21614,rs113488022&COSM18443&COSM476&COSM6137,CM060876&COSM460&COSM461&COSM459,rs397507473&CM060881&COSM454&COSM28611,rs199927105	2	26	0	2	26	0	2	26	28	0	28	0	28	0	28	0	28	0	28	0	28	0
10683	SDHD	O14521	159	target	target	15	0.00054	15	0.00054	2	3e-05	8	CS092202,CM094772&CM094773,rs202239399,rs200255724,rs142135772,rs104894302&CM094775&CM000209,rs199869408	2	13	0	2	13	0	2	13	15	0	15	0	15	0	15	0	15	0	15	0	15	0
3676	FGF2	P09038	288	target	target	19	0.00053	19	0.00053	2	3e-05	4	COSM228405,rs151141410,COSM1426729	2	17	0	2	17	0	2	17	19	0	19	0	19	0	19	0	19	0	19	0	19	0
4081	GABRB1	P18505	474	target	target	22	0.00051	22	0.00051	2	3e-05	6	rs377538048,COSM1055699,rs369644137,COSM1207774,COSM317392	2	20	0	2	20	0	2	20	22	0	22	0	22	0	22	0	22	0	22	0	22	0
4087	GABRG2	P18507	467	target	target	21	0.0004	21	0.0004	2	3e-05	8	rs368962609,COSM482465,COSM1065344,COSM1486562,rs374512652,COSM736900,COSM1496059	2	19	0	2	19	0	2	19	21	0	21	0	21	0	21	0	21	0	21	0	21	0
11799	THRB	P10828	461	target	target	20	0.00038	20	0.00038	2	3e-05	4	rs28933408&CM941323&CM014416&CM910372,rs28933408&CM941323&CM014416&CM910372,rs121918695&CM910363,COSM1229189	2	18	0	2	18	0	2	18	20	0	20	0	20	0	20	0	20	0	20	0	20	0
990	BCL2	P10415	239	target	cancer target	15	0.00032	15	0.00032	2	3e-05	3	rs138465313,rs376149674	2	13	0	2	13	0	2	13	15	0	15	0	15	0	15	0	15	0	15	0	15	0
3611	FCER1G	P30273	86	target	target	7	0.00028	7	0.00028	1	3e-05	5	COSM1206924,rs147074256,rs201959126,rs201574497	1	6	0	1	6	0	1	6	7	0	7	0	7	0	7	0	7	0	7	0	7	0
20778	TUBB	P07437	444	target	cancer target	4	7e-05	4	7e-05	2	3e-05	1		2	2	0	2	2	0	2	2	4	0	4	0	4	0	4	0	4	0	4	0	4	0
20766	TUBA1A	Q71U36	451	target	cancer target	2	3e-05	2	3e-05	2	3e-05	1		2	0	0	2	0	0	2	0	2	0	2	0	2	0	2	0	2	0	2	0	2	0
4078	GABRA4	P48169	554	target	target	32	0.53047	31	0.00096	1	2e-05	12	rs377002311,rs375722236,COSM345633,rs201220260,COSM297289,rs372755828,COSM1319336,rs201301939,rs201606797,rs375914241,rs2229940&COSM1131120	1	31	0	1	31	0	1	31	31	1	31	1	30	2	31	1	31	1	31	1	31	1
9542	PSMB5	P28074	263	target	cancer target	23	0.13151	22	0.00078	1	2e-05	7	rs369529779,rs145689628,rs372901909,rs375675979,rs201957260,rs11543947	1	22	0	1	22	0	1	22	22	1	22	1	22	1	22	1	23	0	22	1	22	1
14299	S1PR5	Q9H228	398	target	cancer target	35	0.07009	33	0.00237	1	2e-05	10	rs35483143,rs139761291,rs149806324,rs146786075,COSM990613,rs374944848,rs375772700,COSM1390144,rs377292940,rs377292940	1	34	0	1	34	0	1	34	33	2	33	2	34	1	34	1	32	3	34	1	34	1
5287	HTR1B	P28222	390	target	target	31	0.02001	30	0.00162	1	2e-05	10	rs199561472,COSM743066,rs150030508,COSM394328,rs202012894,rs200726002&COSM451822&COSM196750,rs130060&CM004480,rs200352111&COSM597517,rs200718719	1	30	0	1	30	0	1	30	30	1	30	1	29	2	29	2	31	0	30	1	30	1
20581	CYP26B1	Q9NR63	512	ADME	CYP450	59	0.01787	55	0.00356	1	2e-05	22	rs140097862,rs79138418,rs200414575,rs61751056&COSM1202834,rs146011965,COSM1326979,COSM1022696,rs370211150,rs373423328,rs2286965,COSM575927,COSM575927,rs144968323,rs199909218,rs138478634,rs144989898,rs371681434&COSM575926,rs267599444,COSM1641977,rs200044057,rs371218756,rs372471569	1	58	0	1	58	0	1	58	55	4	57	2	58	1	59	0	54	5	58	1	59	0
8157	SIGMAR1	Q99720	223	target	target	18	0.01622	17	0.00073	1	2e-05	7	rs11559048,rs367900271,COSM186154,rs200076129,rs372751122,rs140376902	1	17	0	1	17	0	1	17	17	1	17	1	17	1	17	1	17	1	17	1	17	1
9173	POLA1	P09884	1462	target	cancer target	67	0.01352	66	0.00431	1	2e-05	17	COSM756459,rs369800589,rs146743254,rs368074893,rs145623455,rs192188948,rs143288590,rs148326076,rs367639262,COSM1625794,rs149469482,COSM756449,rs367896351,rs200688540,rs41548013,rs140910158	1	66	0	1	66	0	1	66	66	1	66	1	66	1	65	2	66	1	66	1	66	1
7160	MMP14	P50281	582	target	target	77	0.0081	76	0.00427	1	2e-05	23	COSM954528,rs145350786,rs202028793,rs142628539,rs145801508&COSM1369085,rs377219142,rs200519097,rs143061668,rs372126942,rs145239346,rs137906578,rs140740223,rs367667276,rs151330457&COSM954532,rs200944154,rs368081817,rs145386551,COSM697502,rs3751489,rs144839050,rs201413207,rs141384790	1	76	0	1	76	0	1	76	76	1	77	0	76	1	76	1	76	1	77	0	76	1
13557	ACE2	Q9BYF1	805	target	target	55	0.00786	54	0.0044	1	2e-05	21	rs199951323,rs140016715&COSM1118434,rs147311723,rs139980377,rs370187012,rs149039346,rs140312271,rs148036434,rs373025684,rs373025684,rs140473595,COSM181612,COSM1570270,COSM324625,rs142984500,rs185525294,rs200745906,COSM611975,rs372272603,COSM1118449,COSM1118452	1	54	0	1	54	0	1	54	54	1	53	2	55	0	55	0	55	0	55	0	55	0
3467	ESR1	P03372	595	target, ADME	cancer target, nuclear receptor	35	0.00475	34	0.00102	1	2e-05	11	rs369520220,rs149308960,COSM1074619,COSM280867,COSM298658,rs188957694,COSM1205679,COSM224935,rs141662120&COSM206447,rs138891155	1	34	0	1	34	0	1	34	34	1	35	0	35	0	35	0	35	0	34	1	34	1
10585	SCN1A	P35498	2009	target	target	95	0.00419	95	0.00419	1	2e-05	35	rs146733308,rs146733308,rs376669368,rs199988999,rs148703212&COSM717054&COSM1148389,COSM1186046&COSM1186045,rs149225252&COSM717052&COSM1148391,rs121918808&CM096161,rs377325221,CM096160,rs121917993&CM071991&COSM1008716&COSM1153521,rs200263247,rs121917992&CM072029,rs143088184,rs372425457&COSM226929,COSM1400775&COSM1400774,rs121918805&CM076498&COSM1400782&COSM1400781,COSM1264972&COSM1264971,CM096144,…	1	94	0	1	94	0	1	94	95	0	94	1	94	1	95	0	94	1	95	0	95	0
3546	F8	P00451	2351	target	target	64	0.00417	64	0.00417	1	2e-05	31	rs137852368&CM880025,CM081253,rs137852374&CM910152,rs373079141,CM002009,CM002008&CM022360,CM002005,rs137852465&CM950420&CM950421,rs137852464&CM910148&COSM1292967&COSM1292966,rs137852461&CM070101&CM910147,CM083807,CM080256,rs137852459&CM930235,CM020433&COSM1497222&COSM1497221,CD032114&CM105302,COSM488175&COSM488176,rs137852443&CM080331&CM920260&CM950410&CD982645,rs371422922,rs141315820,rs377119670…	1	63	0	1	63	0	1	63	64	0	63	1	64	0	64	0	62	2	64	0	63	1
4084	GABRD	O14764	452	target	target	40	0.00312	40	0.00312	1	2e-05	13	COSM361333,rs373508468,COSM1500150,COSM1500150,COSM1207790,rs201306411,rs376054712,COSM1337480,rs139300921&CM045962,rs369511458,COSM41015,rs140253583,rs143064203	1	39	0	1	39	0	1	39	40	0	40	0	40	0	39	1	40	0	39	1	40	0
3689	FGFR2	P21802	821	target	cancer target	62	0.00287	62	0.00287	1	2e-05	27	rs139263005,rs368003279,rs147439731,rs201752803&COSM29827,rs55774317&COSM29835,rs146571201,rs371395564,rs141929882,rs138712692,rs371854567,COSM94319&COSM915484&COSM915483&COSM1584818,COSM1504327&COSM1504328&COSM1504326&COSM1504325,COSM1346243&COSM1346244&COSM1346242&COSM1346241,COSM29826,rs376451171,rs148672240,CM003313&CM950461,rs183250272,rs79184941&CM950458&CM970526&COSM36903&COSM915507&COSM91…	1	61	0	1	61	0	1	61	62	0	61	1	61	1	62	0	62	0	62	0	62	0
6342	KIT	P10721	976	target	cancer target	65	0.00228	65	0.00228	1	2e-05	29	COSM1540224,COSM1212554,rs147540142,rs372759291,rs376275305,rs56225530,rs371078350,rs370364842,CM041384,rs200945282&COSM144514&COSM144520,COSM1278&COSM36296,COSM41628&COSM1430152,COSM308543,rs373554876&COSM377643,KinMutBase_KIT_DNA:g.71006delT&KinMutBase_KIT_DNA:g.71006T>A&CM950715,rs144369407&COSM1600403,rs144369407&COSM1600403,COSM1272088,rs148771698,KinMutBase_KIT_DNA:g.72437delA,rs145602440&C…	1	64	0	1	64	0	1	64	65	0	65	0	65	0	65	0	65	0	65	0	65	0
10588	SCN2A	Q99250	2005	target	target	62	0.00196	62	0.00196	1	2e-05	19	COSM441351&COSM441352,rs121917748&CM012186&COSM1008561&COSM1008562,COSM229687,rs140661535,COSM1400671&COSM1400672,rs141815642,rs143734912&COSM1008580&COSM1008581,rs368887417,rs200783308,COSM1691290&COSM1691291,COSM340620&COSM340621,rs200138205,rs115231482,rs376640923,rs190111194,rs143238782,COSM207632,rs367833365&CM034570	1	61	0	1	61	0	1	61	62	0	62	0	62	0	62	0	62	0	62	0	62	0
3614	FCGR1B	Q92637	280	target	target	6	0.00193	6	0.00193	1	2e-05	6	rs139882728,rs143373714,rs149576129,rs372170772&COSM894786,rs147897370	1	5	0	1	5	0	1	5	6	0	4	2	6	0	6	0	5	1	6	0	6	0
11055	SLC6A8	P48029	635	target	target	15	0.00081	15	0.00081	1	2e-05	6	rs149677083,rs146985734,rs373953317,COSM1117459,rs2872524	1	14	0	1	14	0	1	14	15	0	15	0	15	0	15	0	15	0	15	0	15	0
3179	EDNRA	P25101	427	target	target	21	0.00072	21	0.00072	1	2e-05	8	rs201438230,rs144440640,rs367891598,COSM160639,rs199698388&COSM1671354,COSM1695057,rs201117684	1	20	0	1	20	0	1	20	21	0	21	0	21	0	21	0	21	0	21	0	21	0
11943	TNNC1	P63316	161	target	target	13	0.0007	13	0.0007	1	2e-05	3	rs267607124&CM083569,rs267607124&CM083569,rs142759728	1	12	0	1	12	0	1	12	13	0	13	0	13	0	13	0	13	0	13	0	13	0
9596	PTGER4	P35408	488	target	target	21	0.00069	21	0.00069	1	2e-05	5	rs142862672,rs145880031,rs200464303,rs199836761	1	20	0	1	20	0	1	20	21	0	21	0	21	0	21	0	21	0	21	0	21	0
11283	SRC	P12931	536	target	cancer target	22	0.00066	22	0.00066	1	2e-05	4	rs143889833,rs149158994,rs148049198	1	21	0	1	21	0	1	21	22	0	22	0	22	0	22	0	22	0	22	0	22	0
4075	GABRA1	P14867	456	target	target	14	0.00055	14	0.00055	1	2e-05	6	rs150427549,rs139163545,COSM1252939,rs80337021&COSM736907,rs145217327	1	13	0	1	13	0	1	13	14	0	14	0	14	0	14	0	13	1	14	0	14	0
9865	RARB	P10826	455	target	target	24	0.00055	24	0.00055	1	2e-05	6	rs372338731&COSM32334,rs372148180&COSM288688&COSM288689,rs78062701,COSM1043349&COSM1043350,COSM1422200&COSM1422201	1	23	0	1	23	0	1	23	24	0	24	0	24	0	24	0	24	0	24	0	24	0
10477	RXRA	P19793	462	target, ADME	cancer target, nuclear receptor	27	0.00052	27	0.00052	1	2e-05	5	rs140464195,COSM247152,COSM247152,rs202174284,rs150767145	1	26	0	1	26	0	1	26	27	0	27	0	27	0	27	0	27	0	27	0	27	0
5183	HRH2	P25021	359	target	target	20	0.00049	20	0.00049	1	2e-05	5	rs145250724,COSM1436104&COSM1436103,COSM1065961&COSM1595240,rs147886354	1	19	0	1	19	0	1	19	20	0	20	0	20	0	20	0	20	0	20	0	20	0
9537	PSMB1	P20618	241	target	cancer target	23	0.00047	23	0.00047	1	2e-05	6	COSM1642951,rs183859856,COSM1076228,rs374238394,rs141147111	1	22	0	1	22	0	1	22	23	0	23	0	23	0	23	0	23	0	23	0	23	0
6233	KCNC1	P48547	511	target	target	13	0.00046	13	0.00046	1	2e-05	5	rs376363769,rs374846297,COSM259051,rs369830206&COSM466622&COSM1135154,rs369830206&COSM466622&COSM1135154	1	12	0	1	12	0	1	12	13	0	13	0	13	0	13	0	13	0	13	0	13	0
4079	GABRA5	P31644	462	target	target	22	0.00039	22	0.00039	1	2e-05	5	rs369330184,COSM1608208,rs368209283,rs376650533	1	21	0	1	21	0	1	21	22	0	22	0	22	0	22	0	22	0	22	0	22	0
3575	FADS2	O95864	444	target	target	12	0.00032	12	0.00032	1	2e-05	4	rs373804840,rs199630600,rs199900021&COSM929529&COSM1585864	1	11	0	1	11	0	1	11	12	0	12	0	12	0	12	0	12	0	12	0	12	0
2505	CTLA4	P16410	223	target	cancer target	11	0.00031	11	0.00031	1	2e-05	3	rs201778935,rs369567630	1	10	0	1	10	0	1	10	11	0	11	0	11	0	11	0	11	0	11	0	11	0
18755	POLE4	Q9NR33	117	target	cancer target	7	0.00028	7	0.00028	1	2e-05	1		1	6	0	1	6	0	1	6	7	0	7	0	7	0	7	0	7	0	7	0	7	0
6840	MAP2K1	Q02750	393	target	cancer target	15	0.00028	15	0.00028	1	2e-05	5	COSM701436,COSM1640323,COSM1644233,rs373210982	1	14	0	1	14	0	1	14	15	0	15	0	15	0	15	0	15	0	15	0	15	0
1381	CA7	P43166	264	target	target	12	0.00023	12	0.00023	1	2e-05	4	rs138466773,COSM972227,rs201012946,rs201012946	1	11	0	1	11	0	1	11	12	0	12	0	12	0	12	0	12	0	12	0	12	0
6220	KCNA2	P16389	499	target	target	10	0.00018	10	0.00018	1	2e-05	4	rs373042266,rs376402499,COSM331885	1	9	0	1	9	0	1	9	10	0	10	0	10	0	10	0	10	0	10	0	10	0
6283	KCNK9	Q9NPC2	374	target	target	9	0.00018	9	0.00018	1	2e-05	3	COSM1455111,COSM604267	1	8	0	1	8	0	1	8	9	0	9	0	9	0	9	0	9	0	9	0	9	0
11123	SMS	P52788	366	target	target	4	9e-05	4	9e-05	1	2e-05	2	COSM1119231&COSM1599168	1	3	0	1	3	0	1	3	4	0	4	0	4	0	4	0	4	0	4	0	4	0
1777	CDK6	Q00534	326	target	cancer target	4	8e-05	4	8e-05	1	2e-05	1		1	3	0	1	3	0	1	3	4	0	4	0	4	0	4	0	4	0	4	0	4	0
10618	CCL2	P13500	99	target	target	3	5e-05	3	5e-05	1	2e-05	1		1	2	0	1	2	0	1	2	3	0	3	0	3	0	3	0	3	0	3	0	3	0
8512	OTC	P00480	354	ADME	phase II enzyme	12	0.05837	11	0.00064			8	rs199858968,rs184053962,CM099711,rs148961194,rs72558417&CM950879,rs373196047,rs1800328&CM062960&COSM32797	0	12	0	0	12	0	0	12	11	1	11	1	11	1	11	1	12	0	11	1	11	1
10991	SLC25A5	P05141	298	target	target	2	0.03817	1	3e-05			2	rs143413528&COSM250165	0	2	0	0	2	0	0	2	1	1	1	1	1	1	1	1	1	1	1	1	1	1
5440	IFNGR2	P38484	337	target	target	28	0.0366	27	0.0027			16	rs370796955,rs4986958,rs4986958,rs188848981,rs368333636,rs201843430&COSM1681941,rs121913212,rs369753667&COSM1413854,rs143025663,rs121913219,rs372258499,rs369529404,CD105389,rs373255356,rs202237583,COSM1030289	0	28	0	0	28	0	0	28	27	1	26	2	27	1	27	1	28	0	27	1	27	1
4057	G6PD	P11413	515	ADME	misc	27	0.0283	26	0.00555			20	rs72554664&CM910164,CM024549,CM920290,rs34193178&CM973145,rs34193178&CM973145,rs5030869&CM880033,rs137852327&CM930275,rs137852318&CM066088&CM890052,COSM457125,CM076195,rs137852330&CM920281,rs137852343&CM952136,rs137852314&CM890050,CM962574&HM080042,rs137852341&CM930268,rs141830127,CM950497,rs137852349&CM950498,rs1050828&CM880029&COSM161186,rs78478128&CM950496	0	27	0	0	27	0	0	27	26	1	25	2	26	1	26	1	25	2	26	1	26	1
9539	PSMB2	P49721	201	target	cancer target	20	0.00942	18	0.0006			7	rs144146425,rs76784186,rs141977664,rs376235148,rs150552802,rs377255900	0	20	0	0	20	0	0	20	18	2	19	1	20	0	20	0	20	0	19	1	19	1
644	AR	P10275	920	target	cancer target	41	0.00907	39	0.00222			13	rs370971743&COSM1124191,rs199554641&CM983646,rs199554641&CM983646,COSM1124196&COSM1124195,rs148972137&CM064980,CM035613&COSM194508,rs377260719,rs367604031&CM993441&CM064983&COSM93902,CM092734,CD942043&CM910043&CM930035&COSM288933&COSM288932,rs372903533,rs137852593&CM004545&COSM380232&COSM380231,rs137852593&CM004545&COSM380232&COSM380231,rs137852591&CM045276&CM920089	0	41	0	0	41	0	0	41	39	2	41	0	41	0	38	3	41	0	40	1	40	1
775	SERPINC1	P01008	464	target	target	53	0.00703	52	0.00469			23	CM010773,rs121909554&CM880012,rs121909548&CM890017&CM910058,rs149006854,rs201381904,COSM899814,rs139463995,COSM899815,CM041434,rs143521873,rs121909563&CM900039,CM950108,rs371222224,rs139392083,rs121909552&CM890016&COSM899818,rs121909547&CM860005&CM930047,rs374205395&CD961789,rs121909551&CM860004,COSM899819,rs28929469&CM890015,COSM899820,rs145771113	1	52	0	0	53	0	0	53	52	1	52	1	52	1	52	1	53	0	52	1	52	1
108	ACHE	P22303	614	target	target	33	0.00322	32	0.00108			6	rs151107784,rs367977631,rs371841362,rs17885778,rs200961647	0	33	0	0	33	0	0	33	32	1	33	0	33	0	32	1	33	0	32	1	33	0
6221	KCNA3	P22001	575	target	target	31	0.00284	31	0.00284			12	COSM249160,COSM249160,COSM1497780,rs145190352,rs199864361,rs201051275,rs202066814,rs368781334,rs189882638,COSM893717,rs372789364,COSM1211401	0	31	0	0	31	0	0	31	31	0	31	0	31	0	31	0	31	0	30	1	31	0
6222	KCNA4	P22459	653	target	target	37	0.00265	37	0.00265			13	rs200225575,COSM926218,COSM926219,rs371670338&COSM261493,COSM1604464,COSM1604464,COSM1353391&COSM380824,rs377312973,rs199748253,COSM1475360,COSM300151,COSM300151,rs376250615,rs202168576	0	37	0	0	37	0	0	37	37	0	36	1	37	0	37	0	37	0	37	0	37	0
9559	PSMD2	Q13200	908	target	cancer target	58	0.00175	58	0.00175			12	rs201660584,rs200473712,rs11545181&COSM1042009,COSM1263268,rs374222348,rs201414592,COSM1042013,rs374233208,rs368226594,rs200846938,COSM1042018	0	58	0	0	58	0	0	58	58	0	58	0	58	0	58	0	58	0	58	0	57	1
251	ADH1C	P00326	375	target	target	50	0.00159	50	0.00159			12	rs370818269,rs67420531,rs67420531,rs372958457,rs200253359,rs372087418,rs369471308,rs77199410,rs377645569,rs113554896,rs76624281,rs371594597	1	49	0	0	50	0	0	50	50	0	50	0	50	0	50	0	50	0	50	0	50	0
1705	CD86	P42081	329	target	cancer target	15	0.00153	15	0.00153			8	rs141814734,COSM1536235,rs146192611,rs143957877,rs145578152,rs371529328,rs376883741	0	15	0	0	15	0	0	15	15	0	14	1	15	0	15	0	15	0	15	0	15	0
3551	F9	P00740	461	target	target	17	0.0015	17	0.0015			14	COSM611079,rs367569299&CM960580,rs371373268,rs139089559,COSM755179,COSM1600136,rs137852237&CM940536&CM940537,rs137852238&CM940534&CM940535&CM960584,rs377350610,CM083695,rs137852265&CM940704&CM045749,CM990583,rs4149751	0	17	0	0	17	0	0	17	17	0	16	1	17	0	17	0	17	0	17	0	17	0
11929	TNFSF13B	Q9Y275	285	target	cancer target	5	0.00145	5	0.00145			2	rs145253799	0	5	0	0	5	0	0	5	5	0	4	1	5	0	5	0	5	0	5	0	5	0
5286	HTR1A	P08908	422	target	target	42	0.00136	42	0.00136			12	COSM738417,COSM1254489,rs181835946,COSM1069281,COSM592955,COSM592954,rs377011173,COSM1486892,rs146873107&COSM461968,rs201954577,rs375977137&COSM738402	0	42	0	0	42	0	0	42	42	0	42	0	42	0	42	0	42	0	42	0	42	0
9554	PSMD1	Q99460	953	target	cancer target	39	0.00117	39	0.00117			10	COSM1017693,rs369643502,rs372475021,rs193207787,rs371110831,rs369257039,rs144805413,rs201091048,rs201118764	0	39	0	0	39	0	0	39	39	0	39	0	39	0	39	0	39	0	39	0	39	0
9605	PTGS2	P35354	604	target	cancer target	33	0.00106	33	0.00106			10	rs200583134,rs201405348&COSM901205&COSM901206,rs189679860,COSM1601416&COSM1601417,rs371762608,rs200204426,rs148160346&COSM677496&COSM677497,rs202013754,rs373745396	0	33	0	0	33	0	0	33	33	0	33	0	33	0	33	0	33	0	33	0	33	0
10332	RPL3	P39023	403	target	cancer target	28	0.00098	28	0.00098			5	rs376187880,rs375753135,rs140921052,rs150700689	0	28	0	0	28	0	0	28	28	0	28	0	28	0	28	0	28	0	28	0	28	0
6524	LCK	P06239	509	target	cancer target	35	0.00093	35	0.00093			8	rs377122627,rs376305813,rs201830817,rs200647118,rs146452317,rs368733943,rs200540406&COSM1502462&COSM1502461	0	35	0	0	35	0	0	35	35	0	35	0	35	0	35	0	35	0	35	0	35	0
4088	GABRG3	Q99928	467	target	target	26	0.00082	26	0.00082			5	COSM1158804,rs370360656,COSM1253006,COSM183961	0	26	0	0	26	0	0	26	26	0	26	0	26	0	26	0	26	0	26	0	26	0
6833	MAOA	P21397	527	target	target	15	0.00076	15	0.00076			7	rs140295792&COSM162350,rs199524208,rs77698881&COSM1682566,rs368201051,rs150176511,COSM1214348	0	15	0	0	15	0	0	15	15	0	15	0	15	0	15	0	15	0	15	0	15	0
1950	CHRM1	P11229	460	target	target	19	0.0007	19	0.0007			4	rs2067479,rs370707333,rs371062396	0	19	0	0	19	0	0	19	19	0	19	0	19	0	19	0	19	0	19	0	19	0
8893	PGF	P49763	221	target	target	17	0.00067	17	0.00067			5	rs202127516,rs151333373,rs372000874,rs35014548	0	17	0	0	17	0	0	17	17	0	17	0	17	0	17	0	17	0	17	0	17	0
11042	SLC6A1	P30531	599	target	target	20	0.00067	20	0.00067			5	COSM1036191,COSM1226506,COSM1616701,rs372892801	0	20	0	0	20	0	0	20	20	0	20	0	20	0	20	0	20	0	20	0	20	0
1952	CHRM3	P20309	590	target	target	21	0.00059	21	0.00059			8	rs191072279,COSM906310,COSM319453,rs200967479&COSM1340541,rs202208046,rs144917572,rs200289455	0	21	0	0	21	0	0	21	21	0	21	0	21	0	21	0	20	1	21	0	21	0
17938	CALY	Q9NYX4	217	target	target	10	0.0005	10	0.0005			4	rs377750906,rs376761519,rs200198414	0	10	0	0	10	0	0	10	10	0	10	0	10	0	10	0	10	0	10	0	10	0
20771	TUBB4B	P68371	445	target	target	12	0.00039	12	0.00039			1		0	12	0	0	12	0	0	12	12	0	12	0	12	0	12	0	12	0	12	0	12	0
10478	RXRB	P28702	533	target	cancer target	19	0.00038	19	0.00038			3	rs11970403,COSM314953	0	19	0	0	19	0	0	19	19	0	19	0	19	0	19	0	19	0	19	0	19	0
6010	IL2RG	P31785	369	target	cancer target	9	0.00036	9	0.00036			3	rs374102717,rs141707292	0	9	0	0	9	0	0	9	9	0	9	0	9	0	9	0	9	0	9	0	9	0
4083	GABRB3	P28472	473	target	target	14	0.00033	14	0.00033			7	COSM177319&COSM1134461&COSM1134462,COSM221558,COSM700340&COSM1147475&COSM1147476,rs149963014&COSM554600&COSM1140694&COSM1140695,COSM1372164&COSM1372165&COSM1372166,COSM1252971&COSM1252972&COSM1252973	0	14	0	0	14	0	0	14	14	0	14	0	14	0	14	0	14	0	14	0	14	0
21492	VKORC1L1	Q8N0U8	176	target	target	9	0.00032	9	0.00032			3	rs374961625,COSM1131538&COSM1131539	0	9	0	0	9	0	0	9	9	0	9	0	9	0	9	0	9	0	9	0	9	0
11132	SNAP25	P60880	206	target	target	8	0.00028	8	0.00028			2	COSM347180	0	8	0	0	8	0	0	8	8	0	8	0	8	0	8	0	8	0	8	0	8	0
11986	TOP1	P11387	765	target	cancer target	13	0.00025	13	0.00025			1		0	13	0	0	13	0	0	13	13	0	13	0	13	0	13	0	13	0	13	0	13	0
1133	BTK	Q06187	659	target	cancer target	6	0.00014	6	0.00014			2	rs141567416&BTKbase_U78027.1:g.58791delC&CD972099	0	6	0	0	6	0	0	6	6	0	6	0	6	0	6	0	6	0	6	0	6	0
4853	HDAC2	Q92769	488	target	cancer target	7	0.00012	7	0.00012			3	COSM1194952&COSM1194951,rs376537681	0	7	0	0	7	0	0	7	7	0	7	0	7	0	7	0	7	0	7	0	7	0
6871	MAPK1	P28482	360	target	cancer target	4	0.0001	4	0.0001			1		0	4	0	0	4	0	0	4	4	0	4	0	4	0	4	0	4	0	4	0	4	0
12643	VAMP2	P63027	116	target	target	2	3e-05	2	3e-05			2	rs376454310	0	2	0	0	2	0	0	2	2	0	2	0	2	0	2	0	2	0	2	0	2	0
3711	FKBP1A	P62942	108	target	target	1	2e-05	1	2e-05			1	rs139306132	0	1	0	0	1	0	0	1	1	0	1	0	1	0	1	0	1	0	1	0	1	0

## Sheet: S2 - Hotspots
gene symbol	length	#total functional-variants	#common functional-variants	normalized number of unique variants	pharmacogene group
SLC10A1	349	124	1	0.355301	other ADME genes
KCNJ12	433	134	4	0.309469	Target genes
GSTA5	222	68	2	0.306306	other ADME genes
CYP1A1	512	156	6	0.304688	Cytochrome P450s
PLA2G1B	148	44	1	0.297297	Target genes
TUBB1	451	134	5	0.297118	Target genes
SLC10A2	348	102	3	0.293103	other ADME genes
DPEP1	411	120	1	0.291971	Target genes
TOP1MT	601	172	4	0.28619	Target genes
TYR	529	149	3	0.281664	Target genes
CYP2C19	490	137	6	0.279592	Cytochrome P450s
UGT2A1	527	146	4	0.27704	other ADME genes
SLC18A1	525	143	2	0.272381	Target genes
CYB5R2	276	75	1	0.271739	other ADME genes
TUBB3	450	121	7	0.268889	Target genes
MMP1	469	125	3	0.266525	Target genes
CAT	527	140	0	0.265655	Target genes
CYP4F3	520	137	4	0.263462	Cytochrome P450s
CYP2C9	490	129	5	0.263265	Cytochrome P450s
CYP4F12	524	137	4	0.26145	Cytochrome P450s
PAH	452	118	0	0.261062	Target genes
ABCB5	1257	327	9	0.260143	other ADME genes
CYP4F11	524	136	3	0.259542	Cytochrome P450s
DBH	617	159	5	0.257699	Target genes
SULT1A2	295	76	4	0.257627	other ADME genes
SLCO1B3	702	180	3	0.25641	other ADME genes
CYB5R1	305	78	0	0.255738	other ADME genes
SLC5A2	672	171	2	0.254464	Target genes
ADH1A	375	95	0	0.253333	Target genes
CYP2C18	490	123	7	0.25102	Cytochrome P450s
UGT1A7	530	133	3	0.250943	other ADME genes
MMP7	267	67	1	0.250936	Target genes
MMP8	467	117	0	0.250535	Target genes
RAMP1	148	37	0	0.25	Target genes
ATIC	592	148	1	0.25	Target genes
CYP2A13	494	123	2	0.248988	Cytochrome P450s
NAT2	290	72	3	0.248276	other ADME genes
CYP4V2	525	130	2	0.247619	Cytochrome P450s
SULT1B1	296	73	2	0.246622	other ADME genes
IL3RA	378	93	1	0.246032	Target genes
UGT1A4	534	131	3	0.245318	other ADME genes
CYP1A2	515	126	2	0.24466	Cytochrome P450s
UGT1A10	530	129	3	0.243396	other ADME genes
CYP4F2	520	126	3	0.242308	Cytochrome P450s
UGT1A8	530	128	7	0.241509	other ADME genes
UGT1A3	534	128	7	0.2397	other ADME genes
GANC	914	219	4	0.239606	Target genes
CYP24A1	514	123	2	0.2393	Cytochrome P450s
DRD5	477	114	2	0.238994	Target genes
SLCO1B1	691	165	4	0.238784	other ADME genes
SLC22A10	541	129	5	0.238447	other ADME genes
MUT	750	178	0	0.237333	Target genes
FMO3	532	126	0	0.236842	other ADME genes
GABRA6	453	107	1	0.236203	Target genes
UGT1A9	530	125	1	0.235849	other ADME genes
GABRR2	465	108	2	0.232258	Target genes
SLC12A3	1021	236	1	0.231146	Target genes
UGT2B4	528	122	2	0.231061	other ADME genes
UGT2B11	529	122	5	0.230624	other ADME genes
BGLAP	100	23	1	0.23	Target genes
GSTA1	222	51	1	0.22973	other ADME genes
CYP2C8	490	112	2	0.228571	Cytochrome P450s
CCR5	352	80	1	0.227273	Target genes
GSTO2	243	55	0	0.226337	other ADME genes
ALDH4A1	563	127	2	0.225577	other ADME genes
SSTR5	364	82	3	0.225275	Target genes
MMP19	508	114	1	0.224409	Target genes
SLC22A1	554	124	9	0.223827	other ADME genes
CYP4A11	519	116	0	0.223507	Cytochrome P450s
NNMT	264	59	0	0.223485	Target genes
ABCB6	842	188	5	0.223278	other ADME genes
TBXAS1	533	118	3	0.221388	Cytochrome P450s, Target genes
CYP2D6	497	110	8	0.221328	Cytochrome P450s
BCHE	602	133	1	0.22093	Target genes
CYP27A1	531	117	3	0.220339	Cytochrome P450s
SLC28A1	649	143	3	0.220339	other ADME genes
SLC22A16	577	127	2	0.220104	other ADME genes
CKMT2	419	92	1	0.21957	Target genes
MMP10	476	104	5	0.218487	Target genes
HBB	147	32	0	0.217687	Target genes
HTR3A	478	104	1	0.217573	Target genes
MR1	341	74	2	0.217009	Target genes
SULT1A1	295	64	1	0.216949	other ADME genes
PTH2R	550	119	2	0.216364	Target genes
SLC22A2	555	120	1	0.216216	other ADME genes
F11	625	135	1	0.216	Target genes
CYP2B6	491	106	4	0.215886	Cytochrome P450s
PARP3	533	115	2	0.21576	Target genes
UGT1A1	533	115	2	0.21576	other ADME genes
CYP11B1	503	108	1	0.214712	Cytochrome P450s, Target genes
NR1I2	434	93	1	0.214286	Target genes, other ADME genes
OPRM1	400	85	3	0.2125	Target genes
SCTR	440	93	2	0.211364	Target genes
SHMT1	483	102	1	0.21118	Target genes
SCN10A	1956	413	4	0.211145	Target genes
PTGIS	500	105	1	0.21	Cytochrome P450s, Target genes
ACE	1306	274	3	0.209801	Target genes
MMP3	477	100	0	0.209644	Target genes
ABCC2	1545	323	3	0.209061	other ADME genes
HSD3B1	373	77	1	0.206434	Target genes
GAA	952	196	1	0.205882	Target genes
AVPR1B	424	87	3	0.205189	Target genes
CYP2J2	502	103	0	0.205179	Cytochrome P450s
SLC22A13	551	113	1	0.205082	other ADME genes
ABCC3	1527	312	4	0.204322	other ADME genes
CHRNA2	529	108	0	0.204159	Target genes
SLC12A4	1085	221	1	0.203687	Target genes
ABCB8	735	149	2	0.202721	other ADME genes
MMP17	603	122	2	0.202322	Target genes
CES2	559	113	1	0.202147	other ADME genes
CCKAR	428	86	1	0.200935	Target genes
MMP20	483	97	5	0.200828	Target genes
CYP3A43	503	101	3	0.200795	Cytochrome P450s
SIRT5	310	62	1	0.2	Target genes
SLC7A8	535	107	2	0.2	other ADME genes
CYP4B1	511	102	4	0.199609	Cytochrome P450s
CYP3A4	503	100	1	0.198807	Cytochrome P450s
UGT1A5	534	106	3	0.198502	other ADME genes
P2RX4	388	77	2	0.198454	Target genes
NR0B2	257	51	1	0.198444	other ADME genes
CYP2A7	494	98	6	0.198381	Cytochrome P450s
SLC22A11	550	109	2	0.198182	other ADME genes
CHRNA10	450	89	3	0.197778	Target genes
KCNA10	511	101	2	0.197652	Target genes
MMP25	562	111	1	0.197509	Target genes
CYP11B2	503	99	0	0.196819	Cytochrome P450s
UGT2B28	529	104	1	0.196597	other ADME genes
DPYD	1025	201	4	0.196098	other ADME genes
UGT1A6	532	104	2	0.195489	other ADME genes
ABCG2	655	128	0	0.19542	other ADME genes
TAAR1	339	66	1	0.19469	Target genes
PPP3R2	170	33	1	0.194118	Target genes
CACNG1	222	43	1	0.193694	Target genes
CYP2F1	491	95	5	0.193483	Cytochrome P450s
ACAA1	424	82	2	0.193396	Target genes
UGT2B7	529	102	1	0.192817	other ADME genes
ABCC10	1492	287	3	0.192359	other ADME genes
CYP4F22	531	102	0	0.19209	Cytochrome P450s
CFTR	1480	284	2	0.191892	Target genes
COMT	271	52	1	0.191882	Target genes
APEX1	318	61	1	0.191824	Target genes
SLC22A9	553	106	3	0.191682	other ADME genes
DDC	480	92	1	0.191667	Target genes
CA1	261	50	0	0.191571	Target genes
ALDH2	517	99	3	0.191489	Target genes
MMP27	513	98	3	0.191033	Target genes
CYP4A22	519	99	7	0.190751	Cytochrome P450s
AKR1D1	326	62	0	0.190184	Target genes
CA14	337	64	0	0.189911	Target genes
SLCO2A1	643	122	1	0.189736	other ADME genes
ASL	464	88	1	0.189655	other ADME genes
SLC15A1	708	134	1	0.189266	other ADME genes
CA3	260	49	0	0.188462	Target genes
PSMB8	276	52	1	0.188406	Target genes
CYP2A6	494	93	3	0.188259	Cytochrome P450s
GSS	474	89	1	0.187764	Target genes
SLC13A2	592	111	2	0.1875	other ADME genes
ADA	363	68	0	0.187328	Target genes
CYP19A1	503	94	0	0.186879	Cytochrome P450s, Target genes
PLIN3	434	81	1	0.186636	Target genes
ABCA4	2273	423	7	0.186098	other ADME genes
SI	1827	340	6	0.186097	Target genes
SERPINB2	415	77	0	0.185542	Target genes
ABCC12	1359	252	7	0.18543	other ADME genes
NR1I3	352	65	0	0.184659	other ADME genes
KCNJ1	391	72	0	0.184143	Target genes
CPT2	658	121	4	0.183891	Target genes
CYP39A1	469	86	5	0.183369	Cytochrome P450s
CYP3A5	502	92	3	0.183267	Cytochrome P450s
ADORA3	318	58	0	0.18239	Target genes
SLCO1A2	670	122	2	0.18209	other ADME genes
ALAD	330	60	0	0.181818	Target genes
ADRA2B	447	81	1	0.181208	Target genes
MMP13	471	85	0	0.180467	Target genes
GRIN3B	1043	188	7	0.180249	Target genes
CYP27C1	372	67	0	0.180108	Cytochrome P450s
PARP2	583	105	1	0.180103	Target genes
IL11RA	422	76	2	0.180095	Target genes
SLC13A1	595	107	2	0.179832	other ADME genes
GABRR1	479	86	0	0.179541	Target genes
PTGS1	599	107	2	0.178631	Target genes
SLCO4C1	724	129	0	0.178177	other ADME genes
SLC28A2	658	117	1	0.177812	other ADME genes
PRKAB1	270	48	0	0.177778	Target genes
GABRP	440	78	2	0.177273	Target genes
SERPIND1	499	88	1	0.176353	Target genes
CA4	312	55	0	0.176282	Target genes
ADH1B	375	66	3	0.176	Target genes
SLC2A4	509	89	0	0.174853	other ADME genes
POLG	1239	216	5	0.174334	other ADME genes
GSTM4	218	38	2	0.174312	other ADME genes
VEGFB	207	36	2	0.173913	Target genes
CHRNA4	627	109	0	0.173844	Target genes
TPH1	444	77	0	0.173423	Target genes
ANXA1	346	60	1	0.17341	Target genes
CKM	381	66	0	0.173228	Target genes
CYB5R3	301	52	0	0.172757	other ADME genes
NAT1	290	50	3	0.172414	other ADME genes
FRK	505	87	0	0.172277	Target genes
MS4A2	244	42	2	0.172131	Target genes
CYP8B1	501	86	0	0.171657	Cytochrome P450s
IL5	134	23	0	0.171642	Target genes
TRPM8	1104	189	2	0.171196	Target genes
GSTA4	222	38	0	0.171171	other ADME genes
MMP9	707	121	2	0.171146	Target genes
LPL	475	81	0	0.170526	Target genes
SLCO4A1	722	123	1	0.17036	other ADME genes
CCKBR	447	76	0	0.170022	Target genes
CSF2RA	400	68	0	0.17	Target genes
NPC1L1	1359	231	5	0.169978	Target genes
BLVRB	206	35	0	0.169903	Target genes
SRD5A1	259	44	1	0.169884	Target genes
DPP4	766	130	1	0.169713	Target genes
MTNR1B	362	61	1	0.168508	Target genes
TUBE1	475	80	0	0.168421	Target genes
TRPV3	790	133	0	0.168354	Target genes
SLC22A5	557	93	1	0.166966	other ADME genes
GSTA2	222	37	1	0.166667	other ADME genes
CYP7A1	504	84	1	0.166667	Cytochrome P450s
GSTP1	210	35	0	0.166667	other ADME genes
HTR2B	481	80	2	0.16632	Target genes
GSTO1	241	40	0	0.165975	other ADME genes
SLC27A1	646	107	0	0.165635	other ADME genes
MME	750	124	0	0.165333	Target genes
F7	466	77	0	0.165236	Target genes
GSTM2	218	36	1	0.165138	other ADME genes
CYP11A1	521	86	0	0.165067	Cytochrome P450s
SLC22A14	594	98	8	0.164983	other ADME genes
SLC28A3	691	114	1	0.164978	other ADME genes
CD247	164	27	0	0.164634	Target genes
FGFR4	802	132	1	0.164589	Target genes
DHODH	395	65	1	0.164557	Target genes
SCNN1A	669	110	3	0.164425	Target genes
UGT2B15	530	87	5	0.164151	other ADME genes
CD3D	171	28	0	0.163743	Target genes
TSHR	764	125	0	0.163613	Target genes
LIPF	398	65	2	0.163317	Target genes
TPMT	245	40	3	0.163265	Target genes, other ADME genes
KLKB1	638	104	1	0.163009	Target genes
ASS1	412	67	0	0.162621	other ADME genes
SCN4B	228	37	0	0.162281	Target genes
MGAM	1857	301	3	0.162089	Target genes
EPHA2	976	158	4	0.161885	Target genes
SLCO1C1	712	115	1	0.161517	other ADME genes
SCNN1D	638	103	3	0.161442	Target genes
PNLIP	465	75	0	0.16129	Target genes
CYP4X1	509	82	0	0.1611	Cytochrome P450s
GGCX	758	122	0	0.16095	Target genes
TRPA1	1119	180	0	0.160858	Target genes
CHRNB4	498	80	2	0.160643	Target genes
HPD	393	63	1	0.160305	Target genes
CYP1B1	543	87	2	0.160221	Cytochrome P450s
PLAU	431	69	1	0.160093	Target genes
PSMB9	219	35	0	0.159817	Target genes
FCER1A	257	41	1	0.159533	Target genes
POLE	2286	364	2	0.15923	Target genes
SCN11A	1791	285	0	0.159129	Target genes
SLC15A2	729	116	0	0.159122	other ADME genes
TRPV1	839	133	0	0.158522	Target genes
CYP2R1	501	79	0	0.157685	Cytochrome P450s
GSTA3	222	35	3	0.157658	other ADME genes
PLAT	562	88	0	0.156584	Target genes
HTR1D	377	59	0	0.156499	Target genes
P2RY2	377	59	1	0.156499	Target genes
CACNB2	660	103	0	0.156061	Target genes
EPHX1	455	71	3	0.156044	other ADME genes
AOC3	763	119	1	0.155963	Target genes
TLR2	784	122	3	0.155612	Target genes
CES1	567	88	3	0.155203	Target genes, other ADME genes
VEGFA	232	36	0	0.155172	Target genes
ALDH5A1	535	83	2	0.15514	other ADME genes
TUBD1	453	70	0	0.154525	Target genes
NOXO1	376	58	0	0.154255	Target genes
PCSK9	692	106	0	0.153179	Target genes
PDE4C	712	109	1	0.15309	Target genes
CACNB3	484	74	0	0.152893	Target genes
SLC22A3	556	85	1	0.152878	other ADME genes
SOAT1	550	84	0	0.152727	Target genes
CLCN2	898	137	1	0.152561	Target genes
CHRNA3	505	77	1	0.152475	Target genes
CYP2E1	493	75	1	0.15213	Cytochrome P450s
SLC7A11	501	76	0	0.151697	Target genes
SLC2A5	501	76	0	0.151697	other ADME genes
ALDH6A1	535	81	1	0.151402	other ADME genes
SLC29A2	456	69	1	0.151316	other ADME genes
GSTM3	225	34	0	0.151111	other ADME genes
CD33	364	55	3	0.151099	Target genes
ABCC6	1503	227	4	0.151031	other ADME genes
CYP26A1	497	75	0	0.150905	Cytochrome P450s
CYSLTR2	346	52	0	0.150289	Target genes
ADRA1A	466	70	1	0.150215	Target genes
TPO	933	139	2	0.148982	Target genes
FTL	175	26	0	0.148571	Target genes
MC2R	297	44	1	0.148148	Target genes
TACR1	407	60	0	0.14742	Target genes
KCNE1	129	19	0	0.147287	Target genes
ESR2	530	78	0	0.14717	Target genes
SCNN1B	640	94	2	0.146875	Target genes
KCNA5	613	90	1	0.146819	Target genes
GUCY2C	1073	157	1	0.146319	Target genes
SLC52A2	445	65	0	0.146067	Target genes
SLCO6A1	719	105	2	0.146036	other ADME genes
FCGR3B	233	34	1	0.145923	Target genes
ALOX5	674	98	0	0.145401	Target genes
PNP	289	42	0	0.145329	Target genes
SLCO2B1	709	103	1	0.145275	Target genes, other ADME genes
CD3E	207	30	0	0.144928	Target genes
POR	677	98	2	0.144756	other ADME genes
OPRK1	380	55	0	0.144737	Target genes
SLC13A3	602	87	0	0.144518	other ADME genes
SLC22A7	548	79	0	0.144161	other ADME genes
SLC22A18	424	61	3	0.143868	other ADME genes
GSR	522	75	2	0.143678	Target genes
TLR9	1032	148	0	0.143411	Target genes
GNRHR	328	47	3	0.143293	Target genes
ABCB11	1321	189	1	0.143073	other ADME genes
KCNN4	427	61	2	0.142857	Target genes
CYP4Z1	505	72	1	0.142574	Cytochrome P450s
FSHR	695	99	0	0.142446	Target genes
SLC22A6	563	80	2	0.142096	other ADME genes
FGF1	155	22	0	0.141935	Target genes
MMP11	488	69	1	0.141393	Target genes
NOS2	1153	163	2	0.14137	Target genes
AVPR1A	418	59	1	0.141148	Target genes
ITGB7	798	112	0	0.140351	Target genes
TH	528	74	0	0.140152	Target genes
CALCR	508	71	0	0.139764	Target genes
CA2	260	36	0	0.138462	Target genes
KCNJ11	390	54	0	0.138462	Target genes
ALK	1620	224	1	0.138272	Target genes
KCNA7	456	63	0	0.138158	Target genes
SSTR1	391	54	0	0.138107	Target genes
GHR	638	88	1	0.137931	Target genes
SCN1B	218	30	1	0.137615	Target genes
PLAUR	335	46	3	0.137313	Target genes
CYP3A7	503	69	0	0.137177	Cytochrome P450s
SERPINE1	402	55	0	0.136816	Target genes
F2R	425	58	0	0.136471	Target genes
MMP2	660	90	0	0.136364	Target genes
HTR6	440	60	1	0.136364	Target genes
NOS3	1203	164	1	0.136326	Target genes
CYB5R4	521	71	0	0.136276	other ADME genes
FGA	866	118	1	0.136259	Target genes
CNR2	360	49	0	0.136111	Target genes
CACNA1H	2353	320	4	0.135997	Target genes
TPK1	243	33	0	0.135802	Target genes
NTRK1	796	108	1	0.135678	Target genes
PSMB10	273	37	0	0.135531	Target genes
PRDX5	214	29	0	0.135514	Target genes
REN	406	55	0	0.135468	Target genes
MAP2	1827	247	5	0.135194	Target genes
CAMLG	296	40	0	0.135135	Target genes
CPT1A	773	104	0	0.134541	Target genes
ATP4A	1035	139	2	0.1343	Target genes
SLC25A6	298	40	0	0.134228	Target genes
CYP20A1	462	62	0	0.134199	Cytochrome P450s
HTR1F	366	49	0	0.13388	Target genes
CYP27B1	508	68	0	0.133858	Cytochrome P450s
ADH1C	375	50	0	0.133333	Target genes
AKR1C2	323	43	1	0.133127	Target genes
SLC22A4	551	73	0	0.132486	other ADME genes
MMP14	582	77	1	0.132302	Target genes
CPS1	1500	198	3	0.132	Target genes, other ADME genes
CD3G	182	24	1	0.131868	Target genes
GAMT	236	31	0	0.131356	Target genes
AGTR1	359	47	1	0.130919	Target genes
SCN4A	1836	240	4	0.130719	Target genes
ABCC4	1325	173	1	0.130566	other ADME genes
LHCGR	699	91	0	0.130186	Target genes
GHRHR	423	55	0	0.130024	Target genes
ITGAV	1048	136	0	0.129771	Target genes
ALPPL2	532	69	3	0.129699	Target genes
SLC22A8	542	70	0	0.129151	other ADME genes
HSD3B2	372	48	0	0.129032	Target genes
CYP2S1	504	65	0	0.128968	Cytochrome P450s
PROS1	676	87	2	0.128698	Target genes, other ADME genes
F5	2224	286	5	0.128597	Target genes
IMPDH1	514	66	0	0.128405	Target genes
QPRT	297	38	0	0.127946	Target genes
GART	1010	129	3	0.127723	Target genes
FN1	2386	304	5	0.12741	Target genes
ITGB3	788	100	0	0.126904	Target genes
GLP2R	553	70	1	0.126582	Target genes
ADORA2B	332	42	0	0.126506	Target genes
CYP7B1	506	64	0	0.126482	Cytochrome P450s
OPRD1	372	47	0	0.126344	Target genes
ABCC1	1531	193	3	0.126061	other ADME genes
FCGR3A	254	32	0	0.125984	Target genes
CHRNB2	502	63	0	0.125498	Target genes
F10	488	61	0	0.125	Target genes
MMP21	569	71	0	0.12478	Target genes
GLRA1	457	57	0	0.124726	Target genes
MAPT	758	94	3	0.124011	Target genes
IL6R	468	58	1	0.123932	Target genes
OXTR	389	48	0	0.123393	Target genes
VWF	2813	347	7	0.123356	Target genes
CYP51A1	503	62	0	0.12326	Cytochrome P450s, Target genes
GLP1R	463	57	0	0.12311	Target genes
P2RY12	342	42	0	0.122807	Target genes
BDKRB2	391	48	0	0.122762	Target genes
MMP26	261	32	1	0.122605	Target genes
IMPDH2	514	63	0	0.122568	Target genes
CACNB1	598	73	0	0.122074	Target genes
CYP17A1	508	62	0	0.122047	Cytochrome P450s, Target genes
SCN5A	2016	246	2	0.122024	Target genes
GRIK1	918	112	0	0.122004	Target genes
KCNQ1	676	82	0	0.121302	Target genes
PLG	810	98	3	0.120988	Target genes
MTR	1265	153	1	0.120949	Target genes
SCN2B	215	26	0	0.12093	Target genes
PLA2G6	806	97	0	0.120347	Target genes
PTGER2	358	43	2	0.120112	Target genes
MTNR1A	350	42	0	0.12	Target genes
HCRTR1	425	51	0	0.12	Target genes
GRIN3A	1115	132	5	0.118386	Target genes
MAP1A	2803	330	5	0.117731	Target genes
NISCH	1504	177	2	0.117686	Target genes
ITGA2B	1039	122	0	0.117421	Target genes
SCN9A	1988	232	3	0.1167	Target genes
VKORC1	163	19	1	0.116564	Target genes, other ADME genes
SCN3B	215	25	0	0.116279	Target genes
SLC29A1	456	53	0	0.116228	other ADME genes
SCNN1G	649	75	0	0.115562	Target genes
CYP26B1	512	59	4	0.115234	Cytochrome P450s
UGT2B17	530	61	6	0.115094	other ADME genes
HRH1	487	56	1	0.11499	Target genes
VDR	427	49	0	0.114754	Target genes, other ADME genes
SERPINC1	464	53	1	0.114224	Target genes
POLE2	527	60	1	0.113852	Target genes
MAP4	1152	131	5	0.113715	Target genes
MPL	635	72	0	0.113386	Target genes
ADRA2A	450	51	0	0.113333	Target genes
IFNAR1	557	63	0	0.113106	Target genes
SLC12A1	1099	124	0	0.11283	Target genes
PROC	461	52	0	0.112798	Target genes, other ADME genes
ABCB4	1286	145	3	0.112753	other ADME genes
GSTT1	240	27	1	0.1125	other ADME genes
PDE8A	829	93	0	0.112183	Target genes
CARTPT	116	13	0	0.112069	Target genes
GABRG1	465	52	0	0.111828	Target genes
SLC22A15	547	61	0	0.111517	other ADME genes
PLA2G2A	144	16	0	0.111111	Target genes
HTR4	388	43	0	0.110825	Target genes
IL17A	155	17	0	0.109677	Target genes
RFK	155	17	0	0.109677	Target genes
ABCB1	1280	139	0	0.108594	other ADME genes
EGF	1207	131	2	0.108534	Target genes
PARP1	1014	110	2	0.108481	Target genes
CD4	458	49	2	0.106987	Target genes
SMOX	555	59	0	0.106306	Target genes
ABL1	1130	120	0	0.106195	Target genes
CYP2W1	490	52	1	0.106122	Cytochrome P450s
ABAT	500	53	0	0.106	Target genes
HCAR3	387	41	1	0.105943	Target genes
MAPK3	379	40	1	0.105541	Target genes
FGFR3	806	85	0	0.105459	Target genes
TBXA2R	343	36	0	0.104956	Target genes
SLCO5A1	848	89	0	0.104953	other ADME genes
IFNAR2	515	54	1	0.104854	Target genes
TXNRD1	649	68	0	0.104777	Target genes
M6PR	277	29	0	0.104693	Target genes
CYSLTR1	337	35	0	0.103858	Target genes
C5	1676	174	4	0.103819	Target genes
SLC19A1	591	61	1	0.103215	other ADME genes
CYP2U1	544	56	0	0.102941	Cytochrome P450s
NR1H3	447	46	0	0.102908	other ADME genes
CD2	351	36	0	0.102564	Target genes
DRD3	400	41	0	0.1025	Target genes
POLE3	147	15	0	0.102041	Target genes
EGFR	1210	123	0	0.101653	Target genes
MMP15	669	68	1	0.101644	Target genes
CHRM5	532	54	1	0.101504	Target genes
ADRA1D	572	58	0	0.101399	Target genes
YES1	543	55	0	0.101289	Target genes
ERBB2	1255	127	2	0.101195	Target genes
GABRE	506	51	1	0.100791	Target genes
SLC5A6	635	64	0	0.100787	other ADME genes
BCR	1271	128	0	0.100708	Target genes
CD80	288	29	0	0.100694	Target genes
NR1H2	460	46	0	0.1	other ADME genes
HTR1A	422	42	0	0.0995261	Target genes
PSMB2	201	20	2	0.0995025	Target genes
ABCC8	1581	156	0	0.0986717	Target genes, other ADME genes
ADRB1	477	47	0	0.0985325	Target genes
ANO1	986	97	1	0.0983773	Target genes
HTR7	479	47	0	0.0981211	Target genes
TSPO	102	10	0	0.0980392	Target genes
CSF1R	972	95	1	0.0977366	Target genes
CYP26C1	522	51	0	0.0977011	Cytochrome P450s
PGR	933	91	0	0.0975348	Target genes
TNFRSF8	595	58	2	0.097479	Target genes
ELANE	267	26	0	0.0973783	Target genes
PDE5A	875	85	2	0.0971429	Target genes
GLRA3	464	45	0	0.0969828	Target genes
ABCA1	2261	219	3	0.0968598	Target genes, other ADME genes
SLC6A4	630	61	0	0.0968254	Target genes
KDR	1356	131	4	0.0966077	Target genes
GANAB	944	91	2	0.0963983	Target genes
ABCG1	678	65	0	0.0958702	other ADME genes
PDE7B	450	43	0	0.0955556	Target genes
ODC1	461	44	1	0.0954447	Target genes
PSMB1	241	23	0	0.0954357	Target genes
PDE4B	736	70	1	0.0951087	Target genes
RXRG	463	44	0	0.0950324	Target genes
EDNRB	442	42	1	0.0950226	Target genes
SDHD	159	15	0	0.0943396	Target genes
PPARA	468	44	0	0.0940171	Target genes, other ADME genes
SLC6A2	617	58	1	0.0940032	Target genes
NPR2	1047	98	0	0.0936008	Target genes
CSF3R	836	78	2	0.0933014	Target genes
VAMP1	118	11	0	0.0932203	Target genes
POLB	335	31	0	0.0925373	Target genes
SLAMF7	335	31	0	0.0925373	Target genes
RET	1114	103	0	0.0924596	Target genes
TFPI	304	28	0	0.0921053	Target genes
PDE3A	1141	105	1	0.0920245	Target genes
PTGFR	359	33	0	0.091922	Target genes
GABRQ	632	58	0	0.0917722	Target genes
CD19	556	51	0	0.0917266	Target genes
PRLR	622	57	0	0.0916399	Target genes
FCGR2A	317	29	2	0.0914826	Target genes
RAMP2	175	16	0	0.0914286	Target genes
RRM2B	351	32	0	0.0911681	Target genes
FXYD2	66	6	0	0.0909091	Target genes
GGPS1	300	27	0	0.09	Target genes
HRH3	445	40	0	0.0898876	Target genes
MTTP	894	80	0	0.0894855	Target genes
IL2RB	551	49	0	0.0889292	Target genes
SLC7A5	507	45	0	0.0887574	other ADME genes
PDGFRB	1106	98	0	0.0886076	Target genes
GABRD	452	40	0	0.0884956	Target genes
ITGA4	1032	91	0	0.0881783	Target genes
CSF2RB	897	79	1	0.0880713	Target genes
S1PR5	398	35	2	0.0879397	Target genes
PSMB5	263	23	1	0.0874525	Target genes
ADORA2A	412	36	0	0.0873786	Target genes
JAK3	1124	98	0	0.0871886	Target genes
KCNQ3	872	76	0	0.087156	Target genes
F2	622	54	0	0.0868167	Target genes
PDCD1	288	25	0	0.0868056	Target genes
TAP1	808	70	4	0.0866337	other ADME genes
JAK2	1132	98	0	0.0865724	Target genes
ABCC5	1437	124	1	0.0862909	other ADME genes
SYT2	419	36	0	0.0859189	Target genes
FDPS	419	36	2	0.0859189	Target genes
SLC18A2	514	44	0	0.0856031	Target genes
ASIC1	528	45	0	0.0852273	Target genes
SMO	787	67	1	0.0851334	Target genes
CCND1	295	25	0	0.0847458	Target genes
ADRA1B	520	44	0	0.0846154	Target genes
FLT3	993	84	0	0.0845921	Target genes
TEK	1124	95	0	0.0845196	Target genes
HNF4A	474	40	0	0.0843882	other ADME genes
DDR2	855	72	0	0.0842105	Target genes
MS4A1	297	25	0	0.0841751	Target genes
SSTR2	369	31	0	0.0840108	Target genes
IFNGR1	489	41	0	0.0838446	Target genes
CRBN	442	37	0	0.0837104	Target genes
FLT4	1363	114	1	0.083639	Target genes
DRD2	443	37	1	0.0835214	Target genes
PLCL1	1095	91	1	0.083105	Target genes
IFNGR2	337	28	1	0.0830861	Target genes
FLT1	1338	111	0	0.0829596	Target genes
NPR1	1061	88	0	0.0829406	Target genes
PTGIR	386	32	1	0.0829016	Target genes
IDE	1019	84	0	0.0824338	Target genes
MAPK11	364	30	0	0.0824176	Target genes
SV2A	742	61	0	0.0822102	Target genes
IKBKB	756	62	0	0.0820106	Target genes
IGF1R	1367	112	0	0.0819312	Target genes
RYR1	5038	411	0	0.08158	Target genes
FCER1G	86	7	0	0.0813953	Target genes
C3	1663	135	1	0.0811786	Target genes
RAMP3	148	12	0	0.0810811	Target genes
TNNC1	161	13	0	0.0807453	Target genes
SIGMAR1	223	18	1	0.0807175	Target genes
SLC6A3	620	50	0	0.0806452	Target genes
INSR	1382	111	1	0.0803184	Target genes
IL6	212	17	0	0.0801887	Target genes
PDE4A	886	71	0	0.0801354	Target genes
MAP2K2	400	32	0	0.08	Target genes
SLC16A1	500	40	0	0.08	other ADME genes
ERBB4	1308	104	0	0.0795107	Target genes
HTR1B	390	31	1	0.0794872	Target genes
NR3C2	984	78	1	0.0792683	Target genes
PPARG	505	40	0	0.0792079	Target genes, other ADME genes
SQLE	574	45	1	0.0783972	Target genes
IL2RA	272	21	0	0.0772059	Target genes
CASR	1078	83	0	0.0769944	Target genes
CACNB4	520	40	0	0.0769231	Target genes
PGF	221	17	0	0.0769231	Target genes
ADORA1	326	25	0	0.0766871	Target genes
NR1H4	486	37	1	0.0761317	other ADME genes
FASN	2511	190	2	0.0756671	Target genes
NTSR2	410	31	0	0.0756098	Target genes
FGFR2	821	62	0	0.0755177	Target genes
AVPR2	371	28	0	0.0754717	Target genes
DHFR	187	14	0	0.0748663	Target genes
PDE7A	482	36	0	0.0746888	Target genes
HCAR2	363	27	0	0.0743802	Target genes
IL1B	269	20	0	0.0743494	Target genes
FGFR1	822	61	0	0.0742092	Target genes
IL1R1	569	42	0	0.0738137	Target genes
TUBA4A	448	33	0	0.0736607	Target genes
CKB	381	28	0	0.0734908	Target genes
FFAR1	300	22	0	0.0733333	Target genes
DCK	260	19	0	0.0730769	Target genes
CACNA1D	2161	157	0	0.0726516	Target genes
SLC12A2	1212	88	0	0.0726073	Target genes
ATP6V1B2	511	37	0	0.072407	Target genes
CKMT1A	417	30	1	0.0719424	Target genes
AHR	848	61	0	0.071934	other ADME genes
PRKAA1	559	40	0	0.0715564	Target genes
THRA	490	35	0	0.0714286	Target genes
CACNA2D2	1150	82	0	0.0713043	Target genes
MET	1390	99	2	0.071223	Target genes
ABCC9	1549	110	1	0.0710136	other ADME genes
ITGAL	1170	83	0	0.0709402	Target genes
DRD4	467	33	1	0.0706638	Target genes
LEPR	1165	82	1	0.0703863	Target genes
ADRB2	413	29	0	0.0702179	Target genes
HCRTR2	444	31	0	0.0698198	Target genes
RPL3	403	28	0	0.0694789	Target genes
RRM2	389	27	0	0.0694087	Target genes
PDGFRA	1089	75	1	0.0688705	Target genes
LCK	509	35	0	0.0687623	Target genes
ACE2	805	55	1	0.068323	Target genes
PPARD	441	30	0	0.0680272	Target genes, other ADME genes
FCGR2B	310	21	0	0.0677419	Target genes
ESRRG	458	31	0	0.0676856	Target genes
SCN3A	2000	134	3	0.067	Target genes
FOLH1	750	50	1	0.0666667	Target genes
MMP24	645	43	1	0.0666667	Target genes
KIT	976	65	0	0.0665984	Target genes
FGF2	288	19	0	0.0659722	Target genes
KCNH2	1159	76	0	0.0655738	Target genes
RAF1	648	42	0	0.0648148	Target genes
GRIN2A	1464	94	0	0.0642077	Target genes
PSMD2	908	58	0	0.0638767	Target genes
SLC25A4	298	19	0	0.0637584	Target genes
SLC8A1	973	62	0	0.0637205	Target genes
NR3C1	777	49	0	0.0630631	Target genes, other ADME genes
CACNA1B	2339	147	0	0.0628474	Target genes
DRD1	446	28	1	0.0627803	Target genes
BCL2	239	15	0	0.0627615	Target genes
HDAC1	482	30	0	0.0622407	Target genes
KCND2	630	39	0	0.0619048	Target genes
KCND1	647	40	0	0.0618238	Target genes
RARG	454	28	0	0.061674	Target genes
HTR2A	471	29	0	0.0615711	Target genes
JAK1	1154	71	0	0.0615251	Target genes
KCNK2	426	26	0	0.0610329	Target genes
EPOR	508	31	1	0.0610236	Target genes
POLE4	117	7	0	0.0598291	Target genes
GSTM1	218	13	0	0.059633	other ADME genes
GRIA1	906	54	1	0.0596026	Target genes
SLC22A17	538	32	0	0.0594796	other ADME genes
ESR1	595	35	1	0.0588235	Target genes, other ADME genes
PLA2G4A	749	44	0	0.058745	Target genes
KCNQ2	872	51	0	0.0584862	Target genes
RXRA	462	27	0	0.0584416	Target genes, other ADME genes
RARA	462	27	0	0.0584416	Target genes
GABRA4	554	32	1	0.0577617	Target genes
SLCO3A1	710	41	0	0.0577465	other ADME genes
TNFSF11	317	18	1	0.0567823	Target genes
KCNA4	653	37	0	0.0566616	Target genes
CACNA1G	2377	134	1	0.0563736	Target genes
CDK4	303	17	0	0.0561056	Target genes
GRM5	1212	68	0	0.0561056	Target genes
MMP16	607	34	0	0.0560132	Target genes
HRH2	359	20	0	0.0557103	Target genes
GABRG3	467	26	0	0.0556745	Target genes
TOP2A	1531	84	1	0.0548661	Target genes
AMY2A	511	28	0	0.0547945	Target genes
FTH1	183	10	0	0.0546448	Target genes
PTGS2	604	33	0	0.0546358	Target genes
HDAC9	1011	55	0	0.0544016	Target genes
TYMS	313	17	0	0.0543131	Target genes
NAGS	534	29	0	0.0543071	other ADME genes
CHRM4	479	26	0	0.0542797	Target genes
PDE8B	885	48	0	0.0542373	Target genes
IFNG	166	9	0	0.0542169	Target genes
CXCR4	352	19	0	0.0539773	Target genes
KCNA3	575	31	0	0.053913	Target genes
ACHE	614	33	1	0.0537459	Target genes
CNR1	472	25	0	0.0529661	Target genes
RARB	455	24	0	0.0527473	Target genes
CYP21A2	494	26	0	0.0526316	Cytochrome P450s
G6PD	515	27	1	0.0524272	other ADME genes
CYP46A1	500	26	0	0.052	Cytochrome P450s
GUCY1A2	732	38	0	0.0519126	Target genes
SLC6A6	620	32	0	0.0516129	other ADME genes
KCNB2	911	47	0	0.0515917	Target genes
TNF	233	12	0	0.0515021	Target genes
HDAC3	428	22	0	0.0514019	Target genes
PDXK	312	16	0	0.0512821	Target genes
VKORC1L1	176	9	0	0.0511364	Target genes
GABBR1	961	48	0	0.049948	Target genes
KCNJ8	424	21	0	0.0495283	Target genes
CTLA4	223	11	0	0.0493274	Target genes
EDNRA	427	21	0	0.0491803	Target genes
HMGCR	888	43	0	0.0484234	Target genes
HTR2C	458	22	0	0.0480349	Target genes
GABRA5	462	22	0	0.047619	Target genes
KCNC3	757	36	0	0.0475561	Target genes
SCN1A	2009	95	0	0.0472872	Target genes
DNMT1	1616	76	0	0.0470297	Target genes
TUBG1	451	21	1	0.0465632	Target genes
KEAP1	624	29	0	0.0464744	Target genes
GABRB1	474	22	0	0.0464135	Target genes
MMP28	520	24	0	0.0461538	Target genes
CALY	217	10	0	0.0460829	Target genes
POLA1	1462	67	1	0.0458276	Target genes
PDE4D	809	37	0	0.0457355	Target genes
SLC12A5	1139	52	0	0.0456541	Target genes
CD86	329	15	0	0.0455927	Target genes
CA7	264	12	0	0.0454545	Target genes
CACNA2D1	1103	50	0	0.0453309	Target genes
GABRG2	467	21	0	0.0449679	Target genes
PDE10A	779	35	0	0.0449294	Target genes
AR	920	41	2	0.0445652	Target genes
KCNA6	529	23	0	0.0434783	Target genes
THRB	461	20	0	0.0433839	Target genes
PTGER4	488	21	0	0.0430328	Target genes
CACNA1F	1977	84	1	0.0424886	Target genes
KCNC2	638	27	0	0.0423197	Target genes
JUN	331	14	0	0.0422961	Target genes
CACNA1I	2223	92	0	0.0413855	Target genes
ATP2C1	919	38	0	0.0413493	Target genes
CHRM1	460	19	0	0.0413043	Target genes
SRC	536	22	0	0.0410448	Target genes
PTGER3	390	16	1	0.0410256	Target genes
PSMD1	953	39	0	0.0409234	Target genes
NFKB1	968	38	0	0.0392562	Target genes
ADRB3	408	16	0	0.0392157	Target genes
CACNA1A	2505	98	0	0.0391218	Target genes
GABRB2	512	20	0	0.0390625	Target genes
SNAP25	206	8	0	0.038835	Target genes
MAOB	520	20	0	0.0384615	Target genes
KCNA1	495	19	0	0.0383838	Target genes
FADS1	444	17	0	0.0382883	Target genes
KCND3	655	25	0	0.0381679	Target genes
MAP2K1	393	15	0	0.0381679	Target genes
UGCG	394	15	0	0.0380711	Target genes
METAP2	478	18	0	0.0376569	Target genes
F9	461	17	0	0.0368764	Target genes
RRM1	792	29	0	0.0366162	Target genes
BRAF	766	28	0	0.0365535	Target genes
CHRM2	466	17	0	0.0364807	Target genes
GABBR2	941	34	0	0.0361318	Target genes
RXRB	533	19	0	0.0356473	Target genes
CHRM3	590	21	0	0.0355932	Target genes
MTOR	2549	90	0	0.035308	Target genes
KCNB1	858	30	0	0.034965	Target genes
OTC	354	12	1	0.0338983	other ADME genes
SLC6A1	599	20	0	0.033389	Target genes
GRIN2B	1484	49	0	0.0330189	Target genes
KCNK3	394	13	0	0.0329949	Target genes
CACNA1C	2221	73	0	0.0328681	Target genes
GABRA3	492	16	0	0.0325203	Target genes
ADRA2C	462	15	0	0.0324675	Target genes
TLR7	1049	33	0	0.0314585	Target genes
GABRA2	451	14	0	0.0310421	Target genes
SCN2A	2005	62	0	0.0309227	Target genes
KCNMA1	1236	38	0	0.0307443	Target genes
GABRA1	456	14	0	0.0307018	Target genes
GRIN2D	1336	41	0	0.0306886	Target genes
CHD1	1710	52	2	0.0304094	Target genes
CCL2	99	3	0	0.030303	Target genes
ITGB1	798	24	0	0.0300752	Target genes
CHRNA7	502	15	0	0.0298805	Target genes
GABRB3	473	14	0	0.0295983	Target genes
TOP2B	1626	47	1	0.0289053	Target genes
MAOA	527	15	0	0.028463	Target genes
F8	2351	64	0	0.0272225	Target genes
FADS2	444	12	0	0.027027	Target genes
TUBB4B	445	12	0	0.0269663	Target genes
KCNC1	511	13	0	0.0254403	Target genes
GRIN1	938	23	0	0.0245203	Target genes
ATP1A1	1023	25	0	0.0244379	Target genes
IL2RG	369	9	0	0.0243902	Target genes
KCNK9	374	9	0	0.0240642	Target genes
SLC6A8	635	15	0	0.023622	Target genes
FCGR1B	280	6	0	0.0214286	Target genes
HDAC6	1215	26	0	0.0213992	Target genes
KCNA2	499	10	0	0.0200401	Target genes
TNFSF13B	285	5	0	0.0175439	Target genes
PTGER1	402	7	0	0.0174129	Target genes
VAMP2	116	2	0	0.0172414	Target genes
TOP1	765	13	0	0.0169935	Target genes
HDAC2	488	7	0	0.0143443	Target genes
HBA1	142	2	0	0.0140845	Target genes
FCGR1A	374	5	0	0.013369	Target genes
CDK6	326	4	0	0.0122699	Target genes
MAPK1	360	4	0	0.0111111	Target genes
SMS	366	4	0	0.010929	Target genes
ABCB7	752	8	1	0.0106383	other ADME genes
FKBP1A	108	1	0	0.00925926	Target genes
HPRT1	218	2	0	0.00917431	Target genes
BTK	659	6	0	0.0091047	Target genes
TUBB	444	4	0	0.00900901	Target genes
SLC25A5	298	2	1	0.00671141	Target genes
C4B	1744	8	0	0.00458716	Target genes
TUBA1A	451	2	0	0.00443459	Target genes
GSTT2	244	1	1	0.00409836	other ADME genes
C4A	1744	6	0	0.00344037	Target genes

## Sheet: S3 - DRP
drug name	number of targets	target genes	number functional-variants in genes	DRP_functional	DRP_rare_functional	DRP_LoF	top100 drugs(units) - top rank	top100 drugs(units) - all ranks	essential_medicines
Immune Globulin Human	10	C4B, FCGR2B, FCGR3A, FCGR3B, FCGR1B, FCGR1A, C3, FCGR2A, C5, C4A	450	0.24497	0.02213	0.19821			FALSE
Marimastat	21	MMP14, MMP15, MMP24, MMP17, MMP10, MMP11, MMP16, MMP13, MMP21, MMP19, MMP3, MMP28, MMP8, MMP9, MMP25, MMP7, MMP27, MMP26, MMP2, MMP20, MMP1	1769	0.45567	0.11534	0.08261			FALSE
Sucralfate	2	EGF, FGF2	150	0.08972	0.00616	0.08224			FALSE
Oseltamivir	1	CES1	88	0.14421	0.01088	0.06009	37	37	TRUE
Vildagliptin	1	DPP4	130	0.06141	0.00679	0.05627			FALSE
Saxagliptin	1	DPP4	130	0.06141	0.00679	0.05627			FALSE
Alogliptin	1	DPP4	130	0.06141	0.00679	0.05627			FALSE
Linagliptin	1	DPP4	130	0.06141	0.00679	0.05627			FALSE
Sitagliptin	1	DPP4	130	0.06141	0.00679	0.05627	25	25, 50	FALSE
Gemtuzumab ozogamicin	1	CD33	55	0.03903	0.00274	0.03684			FALSE
Parathyroid hormone	1	PTH2R	119	0.05641	0.00947	0.02699			FALSE
Orphenadrine	6	SLC6A2, GRIN3A, GRIN3B, GRIN2D, HRH1, GRIN1	498	0.37315	0.02988	0.0165			FALSE
Bimatoprost	3	PTGFR, PTGER1, PTGER3	56	0.01423	0.0038	0.01193			FALSE
Dinoprostone	4	PTGER4, PTGER1, PTGER2, PTGER3	87	0.02807	0.00377	0.01187			FALSE
Dofetilide	3	KCNJ12, KCNK2, KCNH2	236	0.04767	0.02607	0.0108			FALSE
Miglitol	4	GANC, MGAM, GANAB, GAA	807	0.20563	0.06031	0.01076			FALSE
Misoprostol	2	PTGER2, PTGER3	59	0.02608	0.00174	0.01069			TRUE
Acarbose	4	SI, MGAM, GAA, AMY2A	865	0.5209	0.05644	0.00944			FALSE
Sargramostim	3	CSF2RB, CSF2RA, IL3RA	240	0.01758	0.01134	0.00879			FALSE
Ixabepilone	1	TUBB3	121	0.2276	0.01477	0.00856			FALSE
Omalizumab	2	FCER1A, MS4A2	83	0.11651	0.00703	0.00746	82	82	FALSE
Amiloride	4	SCNN1G, SCNN1D, SCNN1B, SCNN1A	382	0.11731	0.02193	0.00721			TRUE
Dopamine	5	SLC6A3, DRD4, DRD5, DRD2, DRD3	275	0.07989	0.0144	0.00691			TRUE
Levodopa	5	DRD4, DRD5, DRD2, DRD3, DRD1	253	0.08565	0.01326	0.00666			TRUE
Olaparib	3	PARP1, PARP2, PARP3	330	0.40937	0.02218	0.0063			FALSE
Zuclopenthixol	3	DRD5, DRD2, DRD1	179	0.08049	0.01033	0.0063			FALSE
Fenoldopam	2	DRD5, DRD1	142	0.02855	0.00893	0.00625			FALSE
Regorafenib	18	PDGFRB, PDGFRA, TEK, FRK, RAF1, KIT, NTRK1, RET, EPHA2, DDR2, BRAF, MAPK11, ABL1, FLT4, FGFR1, FGFR2, KDR, FLT1	1560	0.40605	0.08036	0.00583			FALSE
Voglibose	1	MGAM	301	0.05382	0.02652	0.00569			FALSE
Crofelemer	2	ANO1, CFTR	381	0.12026	0.03622	0.00566			FALSE
Menthol	3	TRPA1, TRPM8, TRPV3	502	0.03534	0.02801	0.00548			FALSE
Ivacaftor	1	CFTR	284	0.04364	0.02892	0.00543			FALSE
Doxepin	13	SLC6A2, SLC6A4, CHRM5, CHRM4, CHRM3, HTR2B, CHRM1, CHRM2, HTR2A, HTR2C, HRH1, HRH2, HTR1A	505	0.0364	0.02166	0.0046			FALSE
Procaine	4	GRIN3A, SLC6A3, SCN10A, HTR3A	699	0.1395	0.05536	0.00459			FALSE
Lenvatinib	8	FLT4, KIT, FGFR4, FGFR1, FGFR2, FGFR3, KDR, FLT1	761	0.28242	0.04273	0.00445			FALSE
Zonisamide	14	CACNA1H, SCN11A, SCN4B, CACNA1I, CACNA1G, SCN9A, SCN2B, SCN2A, SCN1B, SCN1A, SCN4A, SCN5A, SCN3A, SCN3B	1958	0.22415	0.10123	0.00426			FALSE
Methamphetamine	11	SLC6A3, SLC6A2, TAAR1, SLC6A4, ADRA2A, ADRA2B, ADRA2C, MAOB, MAOA, SLC18A2, SLC18A1	604	0.17664	0.03674	0.0042			FALSE
Nintedanib	6	FLT4, FLT1, FGFR2, FGFR3, KDR, FGFR1	564	0.2717	0.03127	0.00403			FALSE
Chlorprothixene	6	DRD2, DRD3, DRD1, HTR2A, HTR2C, HTR2B	237	0.07486	0.01171	0.00394			FALSE
Cariprazine	6	HTR2B, DRD2, DRD3, HTR2A, HRH1, HTR1A	285	0.07306	0.01405	0.00394			FALSE
Clomipramine	4	SLC6A4, HTR2A, HTR2C, HTR2B	192	0.01465	0.00965	0.00384			TRUE
Methysergide	5	HTR7, HTR2A, HTR1A, HTR2C, HTR2B	220	0.01559	0.01059	0.00379			FALSE
Maraviroc	1	CCR5	80	0.03501	0.00997	0.00376			FALSE
Bromazepam	18	GABRB3, GABRG3, GABRR1, GABRR2, GABRG2, GABRQ, GABRP, GABRA5, GABRA3, GABRD, GABRE, GABRA4, GABRB2, GABRA6, GABRA1, GABRG1, GABRB1, GABRA2	781	0.56396	0.03995	0.00375			FALSE
Flurazepam	18	GABRB3, GABRG3, GABRR1, GABRR2, GABRG2, GABRQ, GABRP, GABRA5, GABRA3, GABRD, GABRE, GABRA4, GABRB2, GABRA6, GABRA1, GABRG1, GABRB1, GABRA2	781	0.56396	0.03995	0.00375			FALSE
Midazolam	18	GABRB3, GABRG3, GABRR1, GABRR2, GABRG2, GABRQ, GABRP, GABRA5, GABRA3, GABRD, GABRE, GABRA4, GABRB2, GABRA6, GABRA1, GABRG1, GABRB1, GABRA2	781	0.56396	0.03995	0.00375			TRUE
Triazolam	18	GABRB3, GABRG3, GABRR1, GABRR2, GABRG2, GABRQ, GABRP, GABRA5, GABRA3, GABRD, GABRE, GABRA4, GABRB2, GABRA6, GABRA1, GABRG1, GABRB1, GABRA2	781	0.56396	0.03995	0.00375			FALSE
Temazepam	18	GABRB3, GABRG3, GABRR1, GABRR2, GABRG2, GABRQ, GABRP, GABRA5, GABRA3, GABRD, GABRE, GABRA4, GABRB2, GABRA6, GABRA1, GABRG1, GABRB1, GABRA2	781	0.56396	0.03995	0.00375			FALSE
Nitrazepam	18	GABRB3, GABRG3, GABRR1, GABRR2, GABRG2, GABRQ, GABRP, GABRA5, GABRA3, GABRD, GABRE, GABRA4, GABRB2, GABRA6, GABRA1, GABRG1, GABRB1, GABRA2	781	0.56396	0.03995	0.00375			FALSE
Oxazepam	18	GABRB3, GABRG3, GABRR1, GABRR2, GABRG2, GABRQ, GABRP, GABRA5, GABRA3, GABRD, GABRE, GABRA4, GABRB2, GABRA6, GABRA1, GABRG1, GABRB1, GABRA2	781	0.56396	0.03995	0.00375			FALSE
Triflupromazine	5	DRD1, DRD2, CHRM2, CHRM1, HTR2B	181	0.07334	0.01009	0.00375			FALSE
Sunitinib	8	PDGFRB, PDGFRA, CSF1R, KIT, FLT4, FLT3, KDR, FLT1	773	0.3	0.04591	0.00373			FALSE
Minaprine	5	ACHE, MAOA, HTR2A, HTR2C, HTR2B	179	0.01704	0.00993	0.00372			FALSE
Sorafenib	10	PDGFRB, RET, KIT, BRAF, FLT4, FGFR1, RAF1, FLT3, KDR, FLT1	837	0.28172	0.04459	0.00367			FALSE
Ecallantide	1	KLKB1	104	0.00891	0.00629	0.00361			FALSE
Ephedra	13	SLC6A3, SLC6A2, SLC6A4, MAOA, ADRA2A, ADRA2B, ADRA2C, ADRB1, ADRB2, ADRB3, SLC18A2, SLC18A1, MAOB	630	0.17397	0.03578	0.00351			FALSE
Dipivefrin	4	ADRA1A, ADRB2, BCHE, ADRA2A	283	0.08787	0.01776	0.00349			FALSE
Sapropterin	4	PAH, TPH1, NOS3, TH	433	0.03646	0.03263	0.00346			FALSE
Coagulation Factor IX	4	F8, F10, F11, F7	337	0.02345	0.01987	0.00346			TRUE
Pazopanib	6	PDGFRB, PDGFRA, KIT, FLT4, KDR, FLT1	594	0.28713	0.03498	0.00334			FALSE
Diazepam	16	GABRG3, GABRR1, GABRR2, GABRG2, GABRQ, GABRP, GABRA5, GABRB1, GABRE, GABRD, GABRB2, GABRB3, GABRA1, GABRG1, GABRA3, GABRA2	642	0.06107	0.0331	0.00321			TRUE
Iron Dextran	4	HBA1, FTH1, FTL, HBB	70	0.00495	0.00495	0.00311			FALSE
Axitinib	3	FLT4, KDR, FLT1	356	0.26432	0.02145	0.00307			FALSE
Quinethazone	5	CA2, CA1, SLC12A1, SLC12A3, SLC12A2	534	0.09009	0.03181	0.00304			FALSE
Cabozantinib	3	MET, RET, KDR	333	0.27552	0.02194	0.00297			FALSE
Cinolazepam	15	GABRG3, GABRR1, GABRR2, GABRG2, GABRP, GABRA5, GABRB1, GABRE, GABRD, GABRB2, GABRB3, GABRA1, GABRG1, GABRA3, GABRA2	584	0.05896	0.03092	0.00291			FALSE
Halazepam	15	GABRG3, GABRR1, GABRR2, GABRG2, GABRP, GABRA5, GABRB1, GABRE, GABRD, GABRB2, GABRB3, GABRA1, GABRG1, GABRA3, GABRA2	584	0.05896	0.03092	0.00291			FALSE
Estazolam	15	GABRG3, GABRR1, GABRR2, GABRG2, GABRP, GABRA5, GABRB1, GABRE, GABRD, GABRB2, GABRB3, GABRA1, GABRG1, GABRA3, GABRA2	584	0.05896	0.03092	0.00291			FALSE
Clotiazepam	15	GABRG3, GABRR1, GABRR2, GABRG2, GABRP, GABRA5, GABRB1, GABRE, GABRD, GABRB2, GABRB3, GABRA1, GABRG1, GABRA3, GABRA2	584	0.05896	0.03092	0.00291			FALSE
Fludiazepam	15	GABRG3, GABRR1, GABRR2, GABRG2, GABRP, GABRA5, GABRB1, GABRE, GABRD, GABRB2, GABRB3, GABRA1, GABRG1, GABRA3, GABRA2	584	0.05896	0.03092	0.00291			FALSE
Prazepam	15	GABRG3, GABRR1, GABRR2, GABRG2, GABRP, GABRA5, GABRB1, GABRE, GABRD, GABRB2, GABRB3, GABRA1, GABRG1, GABRA3, GABRA2	584	0.05896	0.03092	0.00291			FALSE
Adinazolam	15	GABRG3, GABRR1, GABRR2, GABRG2, GABRP, GABRA5, GABRB1, GABRE, GABRD, GABRB2, GABRB3, GABRA1, GABRG1, GABRA3, GABRA2	584	0.05896	0.03092	0.00291			FALSE
Irinotecan	2	TOP1MT, TOP1	185	0.04114	0.01409	0.00291			TRUE
Quazepam	14	GABRG3, GABRR1, GABRR2, GABRG2, GABRP, GABRA5, GABRB1, GABRE, GABRD, GABRB3, GABRA1, GABRG1, GABRA3, GABRA2	564	0.05781	0.02973	0.00288			FALSE
Tubocurarine	2	CHRNA2, HTR3A	212	0.03096	0.01224	0.00286			FALSE
Ramucirumab	1	KDR	131	0.25208	0.00975	0.00284			FALSE
Lidocaine	3	SCN5A, SCN10A, SCN9A	891	0.11405	0.06884	0.0027	43	74, 43	TRUE
Cladribine	9	POLA1, PNP, POLE, POLE4, POLE3, POLE2, RRM1, RRM2B, RRM2	643	0.07389	0.03412	0.0026			FALSE
Ezetimibe	2	SOAT1, NPC1L1	315	0.06156	0.02075	0.00258	28	28	FALSE
Suramin	3	P2RY2, SIRT5, FSHR	220	0.37918	0.01288	0.00251			FALSE
Disulfiram	2	DBH, ALDH2	258	0.10349	0.02005	0.00249			FALSE
Clotrimazole	1	KCNN4	61	0.00838	0.00358	0.00249			TRUE
Vortioxetine	5	HTR7, SLC6A4, HTR1A, HTR1B, HTR3A	285	0.05055	0.01404	0.00246			FALSE
Methadone	4	GRIN3A, OPRM1, OPRD1, CHRNA10	353	0.1363	0.02661	0.00242			TRUE
Fomepizole	4	ADH1C, ADH1B, ADH1A, CAT	351	0.06547	0.02144	0.00242			TRUE
Triflusal	4	NFKB1, NOS2, PTGS1, PDE10A	343	0.13198	0.01671	0.00239			FALSE
Edrophonium	2	ACHE, BCHE	166	0.03513	0.00928	0.00239			FALSE
Rivastigmine	2	ACHE, BCHE	166	0.03513	0.00928	0.00239			FALSE
Pralidoxime	2	ACHE, BCHE	166	0.03513	0.00928	0.00239			FALSE
Pyridostigmine	2	ACHE, BCHE	166	0.03513	0.00928	0.00239			TRUE
Echothiophate	1	BCHE	133	0.03201	0.00821	0.00239			FALSE
Hexafluronium	1	BCHE	133	0.03201	0.00821	0.00239			FALSE
Malathion	1	BCHE	133	0.03201	0.00821	0.00239			FALSE
Mirtazapine	3	HTR2A, ADRA2A, HTR3A	184	0.02977	0.01103	0.00238			FALSE
Cisapride	3	HTR4, HTR2A, HTR3A	176	0.0298	0.01106	0.00236			FALSE
Niacin	4	HCAR3, QPRT, NNMT, HCAR2	165	0.01148	0.0093	0.00236	63	63	FALSE
Phenylbutazone	3	PTGS2, PTGS1, PTGIS	245	0.05865	0.01825	0.00233			FALSE
Naltrexone	4	OPRK1, OPRM1, SIGMAR1, OPRD1	205	0.05201	0.01439	0.00227			FALSE
Granisetron	1	HTR3A	104	0.02722	0.00843	0.00226			FALSE
Palonosetron	1	HTR3A	104	0.02722	0.00843	0.00226			FALSE
Alosetron	1	HTR3A	104	0.02722	0.00843	0.00226			FALSE
Ondansetron	1	HTR3A	104	0.02722	0.00843	0.00226			TRUE
Dolasetron	1	HTR3A	104	0.02722	0.00843	0.00226			FALSE
Chlorothiazide	4	CA2, CA1, SLC12A3, CA4	377	0.08433	0.02567	0.00225			FALSE
Dextropropoxyphene	3	OPRK1, OPRM1, OPRD1	187	0.03638	0.01367	0.00225			FALSE
Morphine	3	OPRK1, OPRM1, OPRD1	187	0.03638	0.01367	0.00225			TRUE
Loperamide	3	OPRK1, OPRM1, OPRD1	187	0.03638	0.01367	0.00225			TRUE
Hydromorphone	3	OPRK1, OPRM1, OPRD1	187	0.03638	0.01367	0.00225			FALSE
Butorphanol	3	OPRK1, OPRM1, OPRD1	187	0.03638	0.01367	0.00225			FALSE
Naloxone	3	OPRK1, OPRM1, OPRD1	187	0.03638	0.01367	0.00225	30	30	TRUE
Etorphine	3	OPRK1, OPRM1, OPRD1	187	0.03638	0.01367	0.00225			FALSE
Eluxadoline	3	OPRK1, OPRM1, OPRD1	187	0.03638	0.01367	0.00225			FALSE
Oxycodone	3	OPRK1, OPRM1, OPRD1	187	0.03638	0.01367	0.00225	45	45	FALSE
Codeine	3	OPRK1, OPRM1, OPRD1	187	0.03638	0.01367	0.00225			TRUE
Nalbuphine	3	OPRK1, OPRM1, OPRD1	187	0.03638	0.01367	0.00225			FALSE
Ketobemidone	3	OPRK1, OPRM1, OPRD1	187	0.03638	0.01367	0.00225			FALSE
Ecabet	1	NOXO1	58	0.00871	0.00871	0.00219			FALSE
Ergoloid mesylate	3	ADRA1A, ADRA2A, SLCO2B1	224	0.09905	0.0132	0.00216			FALSE
Dalfampridine	16	KCND1, KCND3, KCND2, KCNC1, KCNC2, KCNC3, KCNB1, KCNA6, KCNA7, KCNA10, KCNB2, KCNA4, KCNA5, KCNA2, KCNA3, KCNA1	631	0.03691	0.02927	0.00211			FALSE
Azelaic Acid	2	AKR1D1, TYR	211	0.62545	0.01012	0.0021			FALSE
Moexipril	2	ACE2, ACE	329	0.06808	0.03339	0.0021			FALSE
Lisinopril	2	ACE2, ACE	329	0.06808	0.03339	0.0021			FALSE
Quinapril	1	ACE	274	0.0607	0.02912	0.00208			FALSE
Enalapril	1	ACE	274	0.0607	0.02912	0.00208			TRUE
Trandolapril	1	ACE	274	0.0607	0.02912	0.00208			FALSE
Ramipril	1	ACE	274	0.0607	0.02912	0.00208			FALSE
Spirapril	1	ACE	274	0.0607	0.02912	0.00208			FALSE
Rescinnamine	1	ACE	274	0.0607	0.02912	0.00208			FALSE
Captopril	1	ACE	274	0.0607	0.02912	0.00208			FALSE
Perindopril	1	ACE	274	0.0607	0.02912	0.00208			FALSE
Fosinopril	1	ACE	274	0.0607	0.02912	0.00208			FALSE
Cilazapril	1	ACE	274	0.0607	0.02912	0.00208			FALSE
Benazepril	1	ACE	274	0.0607	0.02912	0.00208			FALSE
Anti-thymocyte Globulin (Rabbit)	8	ITGB1, ITGB3, FCGR2B, MR1, ITGAV, CD86, CD4, ITGAL	502	0.04524	0.02292	0.00208			FALSE
Paclitaxel	5	MAP2, BCL2, MAPT, MAP4, TUBB1	621	0.81768	0.03522	0.00207			TRUE
Pentazocine	3	OPRK1, OPRM1, SIGMAR1	158	0.05074	0.01307	0.00207			FALSE
Norepinephrine	9	ADRA1A, ADRA1B, ADRA1D, ADRA2A, ADRA2B, ADRA2C, ADRB1, ADRB2, ADRB3	411	0.07476	0.02329	0.00206			FALSE
Droxidopa	9	ADRA1A, ADRA1B, ADRA1D, ADRA2A, ADRA2B, ADRA2C, ADRB1, ADRB2, ADRB3	411	0.07476	0.02329	0.00206			FALSE
Dezocine	2	OPRK1, OPRM1	140	0.03509	0.01235	0.00205			FALSE
Buprenorphine	2	OPRK1, OPRM1	140	0.03509	0.01235	0.00205	30	30	FALSE
Docetaxel	4	MAP2, MAPT, MAP4, TUBB1	606	0.81762	0.03491	0.00204			TRUE
Tofacitinib	3	JAK2, JAK3, JAK1	267	0.01792	0.01792	0.00202			FALSE
Antihemophilic Factor (Recombinant)	3	F9, VWF, F10	425	0.23134	0.02724	0.00201			FALSE
Cinchocaine	2	SCN5A, SCN10A	659	0.08595	0.05446	0.00198			FALSE
Dantrolene	1	RYR1	411	0.02319	0.02319	0.00195			FALSE
Acetazolamide	6	CA3, CA2, CA1, CA14, CA7, CA4	266	0.01256	0.01256	0.0019			TRUE
Glimepiride	3	KCNJ1, ABCC8, KCNJ11	282	0.01187	0.01187	0.00188			FALSE
Ruxolitinib	2	JAK2, JAK1	169	0.01013	0.01013	0.00186			FALSE
Triamterene	3	SCNN1G, SCNN1B, SCNN1A	279	0.10069	0.01445	0.00182			FALSE
Adenosine	4	ADORA1, ADORA2A, ADORA3, ADORA2B	161	0.00814	0.00814	0.00181			FALSE
Epinephrine	6	ADRA1A, ADRA1B, ADRA2A, ADRA2B, ADRB1, ADRB2	322	0.07132	0.01966	0.00175	90	90	TRUE
Cyanocobalamin	2	MTR, MUT	331	0.01798	0.01581	0.00175			FALSE
Hydroxocobalamin	2	MTR, MUT	331	0.01798	0.01581	0.00175			TRUE
Glucosamine	1	MMP9	121	0.01569	0.00853	0.00175			FALSE
Muromonab	4	CD247, CD3D, CD3E, CD3G	109	0.39434	0.00732	0.00174			FALSE
Levobupivacaine	1	SCN10A	413	0.04921	0.03717	0.00174			FALSE
Chloroprocaine	1	SCN10A	413	0.04921	0.03717	0.00174			FALSE
Mepivacaine	1	SCN10A	413	0.04921	0.03717	0.00174			FALSE
Benzocaine	1	SCN10A	413	0.04921	0.03717	0.00174			FALSE
Bupivacaine	1	SCN10A	413	0.04921	0.03717	0.00174			TRUE
Oxybuprocaine	1	SCN10A	413	0.04921	0.03717	0.00174			FALSE
Ropivacaine	1	SCN10A	413	0.04921	0.03717	0.00174			FALSE
Proparacaine	1	SCN10A	413	0.04921	0.03717	0.00174			FALSE
Dyclonine	1	SCN10A	413	0.04921	0.03717	0.00174			FALSE
Creatine	6	GAMT, CKB, CKMT2, SLC6A8, CKMT1A, CKM	262	0.01577	0.01134	0.00174			FALSE
Icosapent	6	PTGS2, PTGS1, PPARG, PPARD, SLC8A1, FFAR1	294	0.05226	0.0138	0.00173			FALSE
Bendroflumethiazide	2	KCNMA1, SLC12A3	274	0.0779	0.01884	0.00171			FALSE
Ursodeoxycholic acid	1	AKR1C2	43	0.00998	0.00492	0.00168			FALSE
Vasopressin	3	AVPR1B, AVPR2, AVPR1A	174	0.12698	0.01343	0.00167			FALSE
Desmopressin	3	AVPR1B, AVPR2, AVPR1A	174	0.12698	0.01343	0.00167			TRUE
Bumetanide	4	SLC12A5, SLC12A4, SLC12A1, SLC12A2	485	0.02964	0.02499	0.00164			FALSE
Capsaicin	1	TRPV1	133	0.00718	0.00718	0.00164			FALSE
Metolazone	1	SLC12A3	236	0.07667	0.01753	0.00163			FALSE
Hydrochlorothiazide	1	SLC12A3	236	0.07667	0.01753	0.00163	92	92	TRUE
Benzthiazide	1	SLC12A3	236	0.07667	0.01753	0.00163			FALSE
Polythiazide	1	SLC12A3	236	0.07667	0.01753	0.00163			FALSE
Tramadol	3	SLC6A2, OPRM1, SLC6A4	204	0.03917	0.01314	0.00161			FALSE
Sulfasalazine	4	PPARG, PTGS1, ALOX5, PTGS2	278	0.05049	0.01195	0.0016			TRUE
Balsalazide	4	PPARG, PTGS1, ALOX5, PTGS2	278	0.05049	0.01195	0.0016			FALSE
Mesalazine	4	PPARG, PTGS1, ALOX5, PTGS2	278	0.05049	0.01195	0.0016			FALSE
OspA lipoprotein	1	TLR2	122	0.10286	0.00856	0.00159			FALSE
Hydralazine	1	AOC3	119	0.02086	0.00835	0.00158			TRUE
Pseudoephedrine	5	ADRA1A, SLC6A2, ADRA2A, SLC6A3, SLC6A4	290	0.06395	0.01281	0.00157			FALSE
Conivaptan	2	AVPR2, AVPR1A	87	0.02577	0.00643	0.00157			FALSE
Hydrocodone	2	OPRM1, OPRD1	132	0.03353	0.01075	0.00156	2	2	FALSE
Carfentanil	2	OPRM1, OPRD1	132	0.03353	0.01075	0.00156			FALSE
Diprenorphine	2	OPRM1, OPRD1	132	0.03353	0.01075	0.00156			FALSE
Fentanyl	2	OPRM1, OPRD1	132	0.03353	0.01075	0.00156	17	17	FALSE
Theophylline	8	ADORA2A, ADORA2B, HDAC2, ADORA1, PDE3A, PDE4A, PDE4B, PDE5A	441	0.02888	0.01828	0.00156			FALSE
Xylometazoline	3	ADRA1A, ADRA2A, ADRA2B	202	0.06556	0.01357	0.00154			TRUE
Ketotifen	9	PDE7A, PDE7B, HRH1, PDE4A, PDE4B, PDE4C, PDE4D, PDE8A, PDE8B	563	0.04703	0.02795	0.00154			FALSE
Pemetrexed	4	DHFR, TYMS, GART, ATIC	308	0.03814	0.01127	0.00154	93	93	FALSE
Epoprostenol	3	P2RY12, PTGIS, PTGIR	179	0.03258	0.01385	0.00154			FALSE
Trilostane	4	ESR2, HSD3B1, HSD3B2, ESR1	238	0.02159	0.01015	0.00154			FALSE
Pentolinium	3	CHRNB4, CHRNA10, CHRNA3	246	0.11901	0.01498	0.00153			FALSE
Amphetamine	4	CARTPT, SLC6A3, TAAR1, SLC18A2	173	0.0145	0.0123	0.00153			FALSE
Urokinase	6	PLAUR, PLAU, PLAT, PLG, SERPINB2, SERPINE1	433	0.28387	0.03022	0.00152			FALSE
Meclofenamic acid	3	PTGS2, PTGS1, ALOX5	238	0.0494	0.01082	0.00152			FALSE
Aminophylline	4	ADORA1, ADORA3, HDAC2, PDE3A	195	0.01341	0.01031	0.00151			FALSE
Tapentadol	2	SLC6A2, OPRM1	143	0.03767	0.01161	0.00149			FALSE
Felypressin	1	AVPR1A	59	0.02301	0.00361	0.00147			FALSE
Dipyridamole	4	PDE4A, PDE10A, PDE5A, ADA	259	0.01611	0.01104	0.00145			FALSE
Iloprost	2	PTGER1, PTGIR	39	0.01948	0.00272	0.00144			FALSE
Alirocumab	1	PCSK9	106	0.01067	0.01067	0.00141			FALSE
Alprostadil	2	PTGER1, PTGER2	50	0.01656	0.00254	0.00139			FALSE
Dyphylline	8	ADORA2A, ADORA1, PDE7A, PDE7B, PDE4A, PDE4B, PDE4C, PDE4D	427	0.03424	0.01798	0.00138			FALSE
Cinnarizine	7	CACNA1H, CACNA1I, CACNA1C, CACNA1D, CACNA1F, CACNA1G, HRH1	916	0.08419	0.04748	0.00137			FALSE
Ethylmorphine	1	OPRM1	85	0.03224	0.00943	0.00136			FALSE
Remifentanil	1	OPRM1	85	0.03224	0.00943	0.00136			FALSE
Alvimopan	1	OPRM1	85	0.03224	0.00943	0.00136			FALSE
Alfentanil	1	OPRM1	85	0.03224	0.00943	0.00136			FALSE
Diphenoxylate	1	OPRM1	85	0.03224	0.00943	0.00136			FALSE
Oxymorphone	1	OPRM1	85	0.03224	0.00943	0.00136			FALSE
Heroin	1	OPRM1	85	0.03224	0.00943	0.00136			FALSE
Methadyl Acetate	1	OPRM1	85	0.03224	0.00943	0.00136			FALSE
Anileridine	1	OPRM1	85	0.03224	0.00943	0.00136			FALSE
Levorphanol	1	OPRM1	85	0.03224	0.00943	0.00136			FALSE
Naloxegol	1	OPRM1	85	0.03224	0.00943	0.00136			FALSE
Levallorphan	1	OPRM1	85	0.03224	0.00943	0.00136			FALSE
Sufentanil	1	OPRM1	85	0.03224	0.00943	0.00136			FALSE
Methylnaltrexone	1	OPRM1	85	0.03224	0.00943	0.00136			FALSE
Levomethadyl Acetate	1	OPRM1	85	0.03224	0.00943	0.00136			FALSE
Diclofenac	6	PTGS2, KCNQ2, ALOX5, ASIC1, KCNQ3, SCN4A	543	0.05041	0.02183	0.00135			FALSE
Linaclotide	1	GUCY2C	157	0.01058	0.00832	0.00135			FALSE
Ergotamine	6	ADRA1A, ADRA1B, ADRA1D, HTR2A, HTR1D, HTR1B	291	0.08181	0.01684	0.00132			FALSE
Benzphetamine	3	ADRA1A, SLC18A2, ADRA2A	165	0.05674	0.0086	0.00132			FALSE
Romiplostim	1	MPL	72	0.00419	0.00419	0.00132			FALSE
Secretin	1	SCTR	93	0.01412	0.00723	0.00129			FALSE
Riboflavin	2	RFK, BLVRB	52	0.00387	0.00387	0.00129			TRUE
Estramustine	4	MAP2, MAP1A, ESR2, ESR1	690	0.47629	0.03899	0.00128			FALSE
Tirofiban	2	ITGA2B, ITGB3	222	0.011	0.011	0.00128			FALSE
Abciximab	2	ITGA2B, ITGB3	222	0.011	0.011	0.00128			FALSE
Cabazitaxel	2	TUBA4A, TUBB1	167	0.29925	0.00972	0.00127			FALSE
Isometheptene	2	ADRA1A, SLC18A2	114	0.05491	0.00668	0.00125			FALSE
Vinblastine	5	TUBG1, TUBD1, TUBA1A, TUBB, TUBE1	177	0.00872	0.00602	0.00125			TRUE
Colchicine	2	TUBB, TUBB1	138	0.29858	0.00877	0.00124			FALSE
Alteplase	2	PLG, FGA	216	0.04575	0.01355	0.00124			FALSE
Anistreplase	2	PLG, FGA	216	0.04575	0.01355	0.00124			FALSE
Reteplase	2	PLG, FGA	216	0.04575	0.01355	0.00124			FALSE
Tenecteplase	2	PLG, FGA	216	0.04575	0.01355	0.00124			FALSE
Alfuzosin	3	ADRA1A, ADRA1B, ADRA1D	172	0.05715	0.00904	0.00122			FALSE
Terazosin	3	ADRA1A, ADRA1B, ADRA1D	172	0.05715	0.00904	0.00122			FALSE
Dapiprazole	3	ADRA1A, ADRA1B, ADRA1D	172	0.05715	0.00904	0.00122			FALSE
Doxazosin	3	ADRA1A, ADRA1B, ADRA1D	172	0.05715	0.00904	0.00122			FALSE
Prazosin	3	ADRA1A, ADRA1B, ADRA1D	172	0.05715	0.00904	0.00122			FALSE
Phenylephrine	3	ADRA1A, ADRA1B, ADRA1D	172	0.05715	0.00904	0.00122			FALSE
Vindesine	1	TUBB1	134	0.29854	0.0087	0.00121			FALSE
Salsalate	2	PTGS2, PTGS1	140	0.0465	0.0078	0.00121			FALSE
Suprofen	2	PTGS2, PTGS1	140	0.0465	0.0078	0.00121			FALSE
Acetaminophen	2	PTGS2, PTGS1	140	0.0465	0.0078	0.00121	2	2	TRUE
Dihomo-gamma-linolenic acid	2	PTGS2, PTGS1	140	0.0465	0.0078	0.00121			FALSE
Acetylsalicylic acid	2	PTGS2, PTGS1	140	0.0465	0.0078	0.00121			TRUE
Naproxen	2	PTGS2, PTGS1	140	0.0465	0.0078	0.00121			FALSE
Salicylic acid	2	PTGS2, PTGS1	140	0.0465	0.0078	0.00121			TRUE
Tiaprofenic acid	2	PTGS2, PTGS1	140	0.0465	0.0078	0.00121			FALSE
Magnesium salicylate	2	PTGS2, PTGS1	140	0.0465	0.0078	0.00121			FALSE
Lornoxicam	2	PTGS2, PTGS1	140	0.0465	0.0078	0.00121			FALSE
Oxaprozin	2	PTGS2, PTGS1	140	0.0465	0.0078	0.00121			FALSE
Lumiracoxib	2	PTGS2, PTGS1	140	0.0465	0.0078	0.00121			FALSE
Eculizumab	1	C5	174	0.03436	0.00707	0.00118			FALSE
Thioridazine	5	ADRA1A, HTR2A, ADRA1B, DRD2, DRD1	208	0.1132	0.00935	0.00117			FALSE
Carboprost Tromethamine	1	PTGER1	7	0.00135	0.00135	0.00117			FALSE
Thioproperazine	5	ADRA1A, HTR2A, ADRA1B, DRD2, HTR1A	222	0.10704	0.00985	0.00114			FALSE
Aflibercept	3	PGF, VEGFA, VEGFB	89	0.01162	0.00338	0.00112			FALSE
Menotropins	2	LHCGR, FSHR	190	0.00745	0.00745	0.00112			FALSE
Chorionic Gonadotropin (Recombinant)	2	LHCGR, FSHR	190	0.00745	0.00745	0.00112			FALSE
Acetylcysteine	2	GSS, SLC7A11	165	0.01249	0.01007	0.00111			TRUE
Drotrecogin alfa	2	F8, F5	350	0.20452	0.02129	0.0011			FALSE
Flupentixol	4	ADRA1A, HTR2A, DRD2, DRD1	164	0.11209	0.00811	0.0011			FALSE
Phendimetrazine	2	ADRA1A, SLC6A2	128	0.05879	0.00736	0.0011			FALSE
Labetalol	3	ADRA1A, ADRB1, ADRB2	146	0.05814	0.01008	0.0011			FALSE
Ibutilide	3	CACNB1, CACNA1C, KCNH2	222	0.01174	0.01174	0.00109			FALSE
Amifostine	1	ALPPL2	69	0.02459	0.00312	0.00107			FALSE
Oprelvekin	1	IL11RA	76	0.01026	0.00256	0.00107			FALSE
Quinacrine	3	PLA2G6, PLA2G4A, PLCL1	232	0.69828	0.01097	0.00106			FALSE
Propafenone	2	SCN5A, KCNH2	322	0.04326	0.02269	0.00106			FALSE
Lucanthone	3	APEX1, TOP1, TOP2A	158	0.01356	0.0069	0.00105			FALSE
Candoxatril	1	MME	124	0.00583	0.00583	0.00105			FALSE
Sacubitril	1	MME	124	0.00583	0.00583	0.00105			FALSE
Carvedilol	2	ADRA1A, ADRB1	117	0.05575	0.00756	0.00104			FALSE
Phentolamine	2	ADRA1A, ADRA2A	121	0.05531	0.0071	0.00104			FALSE
Phenylpropanolamine	2	ADRA1A, ADRA2A	121	0.05531	0.0071	0.00104			FALSE
Oxymetazoline	2	ADRA1A, ADRA2A	121	0.05531	0.0071	0.00104			FALSE
Apraclonidine	2	ADRA1A, ADRA2A	121	0.05531	0.0071	0.00104			FALSE
Naphazoline	2	ADRA1A, ADRA2A	121	0.05531	0.0071	0.00104			FALSE
Phenoxybenzamine	2	ADRA1A, ADRA2A	121	0.05531	0.0071	0.00104			FALSE
Midodrine	2	ADRA1A, ADRA1B	114	0.05466	0.00642	0.00104			FALSE
Amiodarone	3	CACNA2D2, ADRB1, KCNH2	205	0.0107	0.0107	0.00103			TRUE
Trifluoperazine	3	ADRA1A, CALY, DRD2	117	0.10453	0.00708	0.00102			FALSE
Droperidol	2	ADRA1A, DRD2	107	0.10409	0.00658	0.00102			FALSE
Vedolizumab	2	ITGA4, ITGB7	203	0.01008	0.01008	0.00102			FALSE
Gliquidone	2	KCNJ8, ABCC8	177	0.00698	0.00698	0.00102			FALSE
Pimozide	3	DRD2, DRD3, KCNH2	154	0.05932	0.00758	0.00101			FALSE
Diethylstilbestrol	3	ESRRG, ESR2, ESR1	144	0.00862	0.0049	0.00101			FALSE
Nabilone	2	CNR1, CNR2	74	0.00385	0.00385	0.00101			FALSE
Ridogrel	2	TBXA2R, TBXAS1	154	0.05958	0.0114	0.001			FALSE
Levocabastine	2	NTSR2, HRH1	87	0.00781	0.00471	0.00099			FALSE
Hesperetin	2	SOAT1, MTTP	164	0.00594	0.00594	0.00099			FALSE
Tamoxifen	2	ESR2, ESR1	113	0.00785	0.00413	0.00098			TRUE
Estradiol	2	ESR2, ESR1	113	0.00785	0.00413	0.00098			FALSE
Raloxifene	2	ESR2, ESR1	113	0.00785	0.00413	0.00098	53	53	FALSE
Ergonovine	1	ADRA1A	70	0.05348	0.00518	0.00097			TRUE
Tetryzoline	1	ADRA1A	70	0.05348	0.00518	0.00097			FALSE
Nicergoline	1	ADRA1A	70	0.05348	0.00518	0.00097			FALSE
Tolazoline	1	ADRA1A	70	0.05348	0.00518	0.00097			FALSE
Tamsulosin	1	ADRA1A	70	0.05348	0.00518	0.00097			FALSE
Mephentermine	1	ADRA1A	70	0.05348	0.00518	0.00097			FALSE
Methoxamine	1	ADRA1A	70	0.05348	0.00518	0.00097			FALSE
Silodosin	1	ADRA1A	70	0.05348	0.00518	0.00097			FALSE
Metaraminol	1	ADRA1A	70	0.05348	0.00518	0.00097			FALSE
Levonordefrin	1	ADRA1A	70	0.05348	0.00518	0.00097			FALSE
Menadione	3	GGCX, VKORC1, VKORC1L1	150	0.01248	0.0082	0.00097			FALSE
Dapagliflozin	1	SLC5A2	171	0.02082	0.0068	0.00096			FALSE
Canagliflozin	1	SLC5A2	171	0.02082	0.0068	0.00096			FALSE
Peginterferon alfa-2a	2	IFNAR2, IFNAR1	117	0.01802	0.00793	0.00096			FALSE
Interferon alfa-n3	2	IFNAR2, IFNAR1	117	0.01802	0.00793	0.00096			FALSE
Interferon alfacon-1	2	IFNAR2, IFNAR1	117	0.01802	0.00793	0.00096			FALSE
Peginterferon alfa-2b	2	IFNAR2, IFNAR1	117	0.01802	0.00793	0.00096			FALSE
Interferon beta-1a	2	IFNAR2, IFNAR1	117	0.01802	0.00793	0.00096	66	66	FALSE
Interferon alfa-n1	2	IFNAR2, IFNAR1	117	0.01802	0.00793	0.00096			FALSE
Interferon beta-1b	2	IFNAR2, IFNAR1	117	0.01802	0.00793	0.00096			FALSE
Interferon Alfa-2a, Recombinant	2	IFNAR2, IFNAR1	117	0.01802	0.00793	0.00096			FALSE
Interferon Alfa-2b, Recombinant	2	IFNAR2, IFNAR1	117	0.01802	0.00793	0.00096			FALSE
Pentoxifylline	5	ADORA1, PDE4A, PDE4B, PDE5A, ADORA2A	287	0.01746	0.00986	0.00096			FALSE
Sotalol	3	ADRB1, ADRB2, KCNH2	152	0.00971	0.00971	0.00096			FALSE
Tolbutamide	1	ABCC8	156	0.00657	0.00657	0.00095			FALSE
Glyburide	1	ABCC8	156	0.00657	0.00657	0.00095			FALSE
Glipizide	1	ABCC8	156	0.00657	0.00657	0.00095			FALSE
Chlorpropamide	1	ABCC8	156	0.00657	0.00657	0.00095			FALSE
Gliclazide	1	ABCC8	156	0.00657	0.00657	0.00095			TRUE
Nateglinide	1	ABCC8	156	0.00657	0.00657	0.00095			FALSE
Repaglinide	1	ABCC8	156	0.00657	0.00657	0.00095			FALSE
Mitiglinide	1	ABCC8	156	0.00657	0.00657	0.00095			FALSE
Verapamil	7	CACNB3, CACNB2, CACNB1, CACNA1C, CACNA1D, CACNA1F, CACNB4	604	0.03953	0.03625	0.00094			TRUE
Nimodipine	7	CACNB3, CACNB2, CACNB1, CACNA1C, CACNA1D, CACNA1F, CACNB4	604	0.03953	0.03625	0.00094			FALSE
Memantine	3	GRIN3A, GRIN2B, GRIN2A	275	0.07227	0.01335	0.00093	29	29	FALSE
Felbamate	3	GRIN3A, GRIN2B, GRIN2A	275	0.07227	0.01335	0.00093			FALSE
Perhexiline	2	CPT1A, CPT2	225	0.06304	0.01288	0.00093			FALSE
Flunarizine	3	CACNA1H, CACNA1I, CACNA1G	546	0.06119	0.02991	0.00093			FALSE
Anisindione	1	GGCX	122	0.00594	0.00594	0.00093			FALSE
Phylloquinone	1	GGCX	122	0.00594	0.00594	0.00093			TRUE
Bethanidine	2	KCNJ1, ADRA2A	123	0.00535	0.00535	0.00093			FALSE
Carbimazole	1	TPO	139	0.02784	0.00784	0.00092			FALSE
Propylthiouracil	1	TPO	139	0.02784	0.00784	0.00092			TRUE
Methimazole	1	TPO	139	0.02784	0.00784	0.00092			FALSE
Mycophenolate mofetil	2	IMPDH1, IMPDH2	129	0.00644	0.00644	0.0009			FALSE
Mycophenolic acid	2	IMPDH1, IMPDH2	129	0.00644	0.00644	0.0009			FALSE
Orlistat	3	PNLIP, FASN, LIPF	330	0.34038	0.02149	0.00089			FALSE
Filgrastim	1	CSF3R	78	0.02102	0.00446	0.00089	96	96	TRUE
Pegfilgrastim	1	CSF3R	78	0.02102	0.00446	0.00089	77	77	FALSE
Hydrocortisone	2	ANXA1, NR3C1	109	0.00631	0.00415	0.00088			TRUE
Succinylcholine	3	CHRNA7, CHRM1, CHRNA10	123	0.0425	0.00869	0.00087			TRUE
Pramlintide	4	CALCR, RAMP1, RAMP3, RAMP2	136	0.00751	0.00751	0.00086			FALSE
Glycodiazine	1	KCNJ1	72	0.00343	0.00343	0.00086			FALSE
Minoxidil	1	KCNJ1	72	0.00343	0.00343	0.00086			FALSE
Tolazamide	1	KCNJ1	72	0.00343	0.00343	0.00086			FALSE
Levamisole	1	CHRNA3	77	0.06125	0.00402	0.00085			TRUE
Indapamide	2	KCNE1, KCNQ1	101	0.00504	0.00504	0.00085			FALSE
Lubiprostone	1	CLCN2	137	0.01184	0.00795	0.00084			FALSE
Gallium nitrate	4	BGLAP, IL1B, ATP6V1B2, RRM2	107	0.00798	0.00457	0.00084			FALSE
Bosentan	2	EDNRA, EDNRB	63	0.0052	0.00311	0.00083			FALSE
Macitentan	2	EDNRA, EDNRB	63	0.0052	0.00311	0.00083			FALSE
Halofantrine	1	KCNH2	76	0.00481	0.00481	0.00083			FALSE
Carfilzomib	6	PSMB10, PSMB9, PSMB8, PSMB5, PSMB2, PSMB1	190	0.15483	0.00909	0.00081			FALSE
Cilastatin	1	DPEP1	120	0.01717	0.00898	0.00081			TRUE
Arsenic trioxide	6	CCND1, JUN, IKBKB, MAPK3, MAPK1, TXNRD1	213	0.012	0.00798	0.00079			FALSE
Trichlormethiazide	2	SLC12A1, ATP1A1	149	0.00822	0.00822	0.00079			FALSE
Etacrynic acid	2	SLC12A1, ATP1A1	149	0.00822	0.00822	0.00079			FALSE
Isradipine	6	CACNA1H, CACNB2, CACNA1C, CACNA1D, CACNA2D2, CACNA2D1	785	0.07055	0.04265	0.00078			FALSE
Dasatinib	5	ABL1, SRC, EPHA2, YES1, LCK	390	0.06361	0.01814	0.00078			FALSE
Cocaine	4	SLC6A3, SLC6A2, SCN5A, SLC6A4	415	0.04743	0.0236	0.00077			FALSE
Topiramate	5	GRIK1, CA4, CA2, GABRA1, SCN1A	312	0.01236	0.01236	0.00075			FALSE
Buserelin	2	LHCGR, GNRHR	138	0.01716	0.00553	0.00074			FALSE
Goserelin	2	LHCGR, GNRHR	138	0.01716	0.00553	0.00074			FALSE
Ceruletide	1	CCKAR	86	0.00934	0.00469	0.00074			FALSE
Torasemide	1	SLC12A1	124	0.00761	0.00761	0.00074			FALSE
Chlorthalidone	1	SLC12A1	124	0.00761	0.00761	0.00074			FALSE
Chlormerodrin	1	SLC12A1	124	0.00761	0.00761	0.00074			FALSE
Hydroflumethiazide	1	SLC12A1	124	0.00761	0.00761	0.00074			FALSE
Furosemide	1	SLC12A1	124	0.00761	0.00761	0.00074			TRUE
Methyclothiazide	1	SLC12A1	124	0.00761	0.00761	0.00074			FALSE
Flunitrazepam	6	GABRA5, GABRA4, GABRA6, TSPO, GABRA3, GABRA2	201	0.53631	0.0086	0.00073			FALSE
Trimetazidine	1	ACAA1	82	0.06583	0.00502	0.00072			FALSE
Olsalazine	2	IFNG, TPMT	49	0.12812	0.00382	0.00071			FALSE
Mimosine	2	CCL2, SHMT1	105	0.01096	0.00765	0.00071			FALSE
Aldesleukin	3	IL2RA, IL2RB, IL2RG	79	0.00436	0.00436	0.00071			FALSE
Denileukin diftitox	2	IL2RA, IL2RB	70	0.004	0.004	0.00071			FALSE
Daclizumab	2	IL2RA, IL2RB	70	0.004	0.004	0.00071			FALSE
Primidone	6	GABRA5, GABRA4, GABRA6, GABRA1, GABRA3, GABRA2	205	0.53635	0.00869	0.0007			FALSE
Meprobamate	6	GABRA5, GABRA4, GABRA6, GABRA1, GABRA3, GABRA2	205	0.53635	0.00869	0.0007			FALSE
Butalbital	6	GABRA5, GABRA4, GABRA6, GABRA1, GABRA3, GABRA2	205	0.53635	0.00869	0.0007			FALSE
Butethal	6	GABRA5, GABRA4, GABRA6, GABRA1, GABRA3, GABRA2	205	0.53635	0.00869	0.0007			FALSE
Methylphenobarbital	6	GABRA5, GABRA4, GABRA6, GABRA1, GABRA3, GABRA2	205	0.53635	0.00869	0.0007			FALSE
Heptabarbital	6	GABRA5, GABRA4, GABRA6, GABRA1, GABRA3, GABRA2	205	0.53635	0.00869	0.0007			FALSE
Aprobarbital	6	GABRA5, GABRA4, GABRA6, GABRA1, GABRA3, GABRA2	205	0.53635	0.00869	0.0007			FALSE
Thiopental	6	GABRA5, GABRA4, GABRA6, GABRA1, GABRA3, GABRA2	205	0.53635	0.00869	0.0007			FALSE
Hexobarbital	6	GABRA5, GABRA4, GABRA6, GABRA1, GABRA3, GABRA2	205	0.53635	0.00869	0.0007			FALSE
Pentobarbital	6	GABRA5, GABRA4, GABRA6, GABRA1, GABRA3, GABRA2	205	0.53635	0.00869	0.0007			FALSE
Talbutal	6	GABRA5, GABRA4, GABRA6, GABRA1, GABRA3, GABRA2	205	0.53635	0.00869	0.0007			FALSE
Secobarbital	6	GABRA5, GABRA4, GABRA6, GABRA1, GABRA3, GABRA2	205	0.53635	0.00869	0.0007			FALSE
Amobarbital	6	GABRA5, GABRA4, GABRA6, GABRA1, GABRA3, GABRA2	205	0.53635	0.00869	0.0007			FALSE
Ibudilast	3	PDE4A, PDE4B, PDE4C	250	0.02841	0.01205	0.0007			FALSE
Dextroamphetamine	3	SLC6A3, SLC6A2, SLC18A2	152	0.00911	0.0057	0.0007	58	81, 58	FALSE
Nitrendipine	5	CACNG1, CACNA2D1, CACNA1C, CACNA1D, CACNB2	426	0.24327	0.02375	0.00069			FALSE
Eslicarbazepine acetate	1	P2RX4	77	0.02438	0.00442	0.00069			FALSE
Eptifibatide	1	ITGB3	100	0.0055	0.0055	0.00069			FALSE
Pethidine	1	OPRK1	55	0.00295	0.00295	0.00069			FALSE
Itraconazole	1	CYP51A1	62	0.00226	0.00226	0.00069			FALSE
Flecainide	2	SCN4A, SCN5A	486	0.07782	0.02963	0.00068			FALSE
Thyrotropin Alfa	1	TSHR	125	0.00556	0.00556	0.00068			FALSE
Niflumic Acid	2	PTGS2, PLA2G1B	77	0.00476	0.00267	0.00068			FALSE
Carbachol	3	CHRM1, CHRNA2, CHRM2	144	0.00489	0.00489	0.00067			FALSE
Natalizumab	1	ITGA4	91	0.00446	0.00446	0.00067			FALSE
Rocuronium	2	CHRM2, CHRNA2	125	0.00419	0.00419	0.00067			FALSE
Trimethadione	1	CACNA1G	134	0.00994	0.00677	0.00065			FALSE
Methsuximide	1	CACNA1G	134	0.00994	0.00677	0.00065			FALSE
Ethosuximide	1	CACNA1G	134	0.00994	0.00677	0.00065			TRUE
Lutropin alfa	1	LHCGR	91	0.00368	0.00368	0.00065			FALSE
Ocriplasmin	1	FN1	304	0.042	0.01597	0.00064			FALSE
Oxtriphylline	5	ADORA1, PDE4A, HDAC2, PDE3A, ADORA2A	244	0.01396	0.01086	0.00063			FALSE
Diclofenamide	4	CA2, CA1, CA7, CA4	153	0.00852	0.00852	0.00063			FALSE
Methazolamide	4	CA2, CA1, CA7, CA4	153	0.00852	0.00852	0.00063			FALSE
Ifenprodil	2	GRIN2B, GRIN1	72	0.00223	0.00223	0.00063			FALSE
Clonidine	3	ADRA2A, ADRA2B, ADRA2C	147	0.01324	0.00892	0.00062			FALSE
Brimonidine	3	ADRA2A, ADRA2B, ADRA2C	147	0.01324	0.00892	0.00062			FALSE
Yohimbine	3	ADRA2A, ADRA2B, ADRA2C	147	0.01324	0.00892	0.00062			FALSE
Nicotine	3	CHRNA4, CHRNA7, CHRNB2	187	0.00826	0.00826	0.00062			FALSE
Erlotinib	2	NR1I2, EGFR	216	0.04087	0.01221	0.00061			FALSE
Probucol	1	ABCA1	219	0.02302	0.00939	0.00061			FALSE
Dalteparin	3	TFPI, VEGFA, SERPINC1	117	0.00894	0.0066	0.0006			FALSE
Biperiden	2	CHRM1, CHRNA2	127	0.00454	0.00454	0.0006			TRUE
Mecamylamine	1	CHRNA2	108	0.00385	0.00385	0.0006			FALSE
Pipecuronium	1	CHRNA2	108	0.00385	0.00385	0.0006			FALSE
Cisatracurium besylate	1	CHRNA2	108	0.00385	0.00385	0.0006			FALSE
Decamethonium	1	CHRNA2	108	0.00385	0.00385	0.0006			FALSE
Doxacurium chloride	1	CHRNA2	108	0.00385	0.00385	0.0006			FALSE
Mivacurium	1	CHRNA2	108	0.00385	0.00385	0.0006			FALSE
Vecuronium	1	CHRNA2	108	0.00385	0.00385	0.0006			TRUE
Metocurine	1	CHRNA2	108	0.00385	0.00385	0.0006			FALSE
Pancuronium	1	CHRNA2	108	0.00385	0.00385	0.0006			FALSE
Atracurium besylate	1	CHRNA2	108	0.00385	0.00385	0.0006			FALSE
Pentostatin	1	ADA	68	0.00363	0.00363	0.0006			FALSE
Bepridil	3	CACNA1H, CACNA1A, CACNA2D2	500	0.05535	0.02699	0.00059			FALSE
Enprofylline	3	PDE4A, PDE4B, ADORA2B	183	0.0101	0.00754	0.00058			FALSE
Galsulfase	1	PLIN3	81	0.01357	0.00562	0.00057			FALSE
Daunorubicin	2	TOP2B, TOP2A	131	0.01097	0.005	0.00057			TRUE
Trimethaphan	1	CHRNA10	89	0.04138	0.00753	0.00055			FALSE
Tizanidine	2	ADRA2B, ADRA2C	96	0.01132	0.007	0.00055			FALSE
Auranofin	2	IKBKB, PRDX5	91	0.00526	0.00526	0.00055			FALSE
Suvorexant	2	HCRTR1, HCRTR2	82	0.00332	0.00332	0.00055			FALSE
Crizotinib	2	MET, ALK	323	0.06547	0.01615	0.00053			FALSE
Lisuride	5	HTR2A, DRD4, DRD2, DRD3, HTR2C	162	0.06001	0.00567	0.00053			FALSE
Paliperidone	5	HTR2A, DRD4, DRD2, DRD3, HTR2C	162	0.06001	0.00567	0.00053	99	99	FALSE
Sibutramine	3	SLC6A3, SLC6A2, SLC6A4	169	0.00915	0.00574	0.00053			FALSE
Phentermine	3	SLC6A3, SLC6A2, SLC6A4	169	0.00915	0.00574	0.00053			FALSE
Mazindol	3	SLC6A3, SLC6A2, SLC6A4	169	0.00915	0.00574	0.00053			FALSE
Riluzole	2	SCN5A, SLC7A11	322	0.04337	0.0228	0.00052			FALSE
Etomidate	2	GABRA1, ADRA2B	95	0.01139	0.00706	0.00052			FALSE
Atropine	5	CHRM5, CHRM4, CHRM3, CHRM2, CHRM1	137	0.00919	0.00566	0.00052			TRUE
Cryptenamine	5	CHRM5, CHRM4, CHRM3, CHRM2, CHRM1	137	0.00919	0.00566	0.00052			FALSE
Homatropine Methylbromide	5	CHRM5, CHRM4, CHRM3, CHRM2, CHRM1	137	0.00919	0.00566	0.00052			FALSE
Aclidinium	5	CHRM5, CHRM4, CHRM3, CHRM2, CHRM1	137	0.00919	0.00566	0.00052			FALSE
Tolterodine	5	CHRM5, CHRM4, CHRM3, CHRM2, CHRM1	137	0.00919	0.00566	0.00052			FALSE
Carglumic Acid	1	CPS1	198	0.02481	0.00725	0.00051			FALSE
Ketazolam	6	TSPO, GABRG1, GABRB1, GABRE, GABRD, GABRA1	189	0.01317	0.00948	0.0005			FALSE
Blinatumomab	2	CD3D, CD19	79	0.00452	0.00452	0.0005			FALSE
Dextrothyroxine	2	THRB, THRA	55	0.00163	0.00163	0.0005			FALSE
Liotrix	2	THRB, THRA	55	0.00163	0.00163	0.0005			FALSE
Levothyroxine	2	THRB, THRA	55	0.00163	0.00163	0.0005	22	38, 22	TRUE
Levothyroxine	2	THRB, THRA	55	0.00163	0.00163	0.0005			TRUE
Liothyronine	2	THRB, THRA	55	0.00163	0.00163	0.0005			FALSE
Afatinib	3	ERBB2, EGFR, ERBB4	354	0.03258	0.01974	0.00049			FALSE
Podofilox	3	TUBA4A, TUBB, TOP2A	121	0.00832	0.00493	0.00048			FALSE
Treprostinil	3	PPARD, P2RY12, PTGIR	104	0.02093	0.0042	0.00047			FALSE
Gabapentin	3	CACNA2D2, CACNA1B, CACNA2D1	279	0.01271	0.01271	0.00047			FALSE
Avanafil	1	PDE5A	85	0.0084	0.00329	0.00047			FALSE
Udenafil	1	PDE5A	85	0.0084	0.00329	0.00047			FALSE
Sildenafil	1	PDE5A	85	0.0084	0.00329	0.00047	72	72	FALSE
Tadalafil	1	PDE5A	85	0.0084	0.00329	0.00047	52	52	FALSE
Vardenafil	1	PDE5A	85	0.0084	0.00329	0.00047			FALSE
Diazoxide	3	CA2, CA1, KCNJ11	140	0.00667	0.00667	0.00047			FALSE
Follitropin beta	1	FSHR	99	0.00378	0.00378	0.00047			FALSE
Urofollitropin	1	FSHR	99	0.00378	0.00378	0.00047			FALSE
Esomeprazole	1	ATP4A	139	0.03086	0.00887	0.00046	5	5	FALSE
Lansoprazole	1	ATP4A	139	0.03086	0.00887	0.00046			FALSE
Rabeprazole	1	ATP4A	139	0.03086	0.00887	0.00046	68	68	FALSE
Omeprazole	1	ATP4A	139	0.03086	0.00887	0.00046	12	12	TRUE
Pantoprazole	1	ATP4A	139	0.03086	0.00887	0.00046			FALSE
Ardeparin	2	SERPIND1, SERPINC1	141	0.0137	0.00878	0.00046			FALSE
Sulodexide	2	SERPIND1, SERPINC1	141	0.0137	0.00878	0.00046			FALSE
Mitotane	1	CYP11B1	108	0.00636	0.00408	0.00046			FALSE
Bevacizumab	1	VEGFA	36	0.00126	0.00126	0.00046	67	67	TRUE
Ranibizumab	1	VEGFA	36	0.00126	0.00126	0.00046	86	86	FALSE
Aminocaproic Acid	2	PLG, PLAT	186	0.04094	0.01638	0.00045			FALSE
Metixene	3	CHRM5, CHRM4, CHRM1	99	0.00826	0.00472	0.00045			FALSE
Pentagastrin	1	CCKBR	76	0.00463	0.00463	0.00045			FALSE
Remikiren	1	REN	55	0.00217	0.00217	0.00045			FALSE
Aliskiren	1	REN	55	0.00217	0.00217	0.00045			FALSE
Teduglutide	1	GLP2R	70	0.00464	0.00215	0.00044			FALSE
Alectinib	1	ALK	224	0.04199	0.01087	0.00043			FALSE
Ceritinib	1	ALK	224	0.04199	0.01087	0.00043			FALSE
Cyclosporine	2	CAMLG, PPP3R2	73	0.00687	0.00356	0.00043	39	39	TRUE
Nedocromil	2	CYSLTR2, CYSLTR1	87	0.00647	0.00647	0.00043			FALSE
Amlodipine	4	CACNB2, CACNA2D1, CACNA1C, CACNA1D	383	0.02017	0.02017	0.00042			TRUE
Felodipine	4	CACNB2, CACNA2D1, CACNA1C, CACNA1D	383	0.02017	0.02017	0.00042			FALSE
Nifedipine	4	CACNB2, CACNA2D1, CACNA1C, CACNA1D	383	0.02017	0.02017	0.00042			TRUE
Nicardipine	4	CACNB2, CACNA2D1, CACNA1C, CACNA1D	383	0.02017	0.02017	0.00042			FALSE
Nisoldipine	4	CACNB2, CACNA2D1, CACNA1C, CACNA1D	383	0.02017	0.02017	0.00042			FALSE
Hydroxychloroquine	2	TLR9, TLR7	181	0.01148	0.01148	0.00042			TRUE
Bupropion	2	SLC6A3, SLC6A2	108	0.00761	0.0042	0.00042			FALSE
Phenmetrazine	2	SLC6A3, SLC6A2	108	0.00761	0.0042	0.00042			FALSE
Diethylpropion	2	SLC6A3, SLC6A2	108	0.00761	0.0042	0.00042			FALSE
Dexmethylphenidate	2	SLC6A3, SLC6A2	108	0.00761	0.0042	0.00042			FALSE
Pramipexole	3	DRD4, DRD2, DRD3	111	0.05878	0.00437	0.00041			FALSE
Rotigotine	3	DRD4, DRD2, DRD3	111	0.05878	0.00437	0.00041			FALSE
Apomorphine	3	DRD4, DRD2, DRD3	111	0.05878	0.00437	0.00041			FALSE
Isoflurane	5	ATP2C1, GLRA1, GRIA1, GABRA1, KCNA1	182	0.01277	0.0058	0.00041			TRUE
Sevoflurane	5	ATP2C1, GLRA1, GRIA1, GABRA1, KCNA1	182	0.01277	0.0058	0.00041			FALSE
Enflurane	5	ATP2C1, GLRA1, GRIA1, GABRA1, KCNA1	182	0.01277	0.0058	0.00041			FALSE
Desflurane	5	ATP2C1, GLRA1, GRIA1, GABRA1, KCNA1	182	0.01277	0.0058	0.00041			FALSE
Erythrityl Tetranitrate	2	NPR1, NPR2	186	0.00867	0.00867	0.00041			FALSE
Ethinamate	2	CA2, CA1	86	0.00476	0.00476	0.00041			FALSE
Ribavirin	1	IMPDH1	66	0.00443	0.00443	0.0004			TRUE
Bacitracin	1	IDE	84	0.00279	0.00279	0.0004			FALSE
Insulin Aspart	1	INSR	111	0.02201	0.00417	0.00038	18	18, 20	FALSE
Insulin Detemir	1	INSR	111	0.02201	0.00417	0.00038	15	15	FALSE
Insulin Glargine	1	INSR	111	0.02201	0.00417	0.00038	7	8, 7	FALSE
Insulin Lispro	1	INSR	111	0.02201	0.00417	0.00038	21	44, 21	FALSE
Insulin Human	1	INSR	111	0.02201	0.00417	0.00038			FALSE
Insulin Glulisine	1	INSR	111	0.02201	0.00417	0.00038			FALSE
Insulin Pork	1	INSR	111	0.02201	0.00417	0.00038			FALSE
Finafloxacin	1	TOP2A	84	0.00724	0.00385	0.00038			FALSE
Mitoxantrone	1	TOP2A	84	0.00724	0.00385	0.00038			FALSE
Sparfloxacin	1	TOP2A	84	0.00724	0.00385	0.00038			FALSE
Idarubicin	1	TOP2A	84	0.00724	0.00385	0.00038			FALSE
Amsacrine	1	TOP2A	84	0.00724	0.00385	0.00038			FALSE
Etoposide	1	TOP2A	84	0.00724	0.00385	0.00038			TRUE
Doxorubicin	1	TOP2A	84	0.00724	0.00385	0.00038			TRUE
Valrubicin	1	TOP2A	84	0.00724	0.00385	0.00038			FALSE
Dexrazoxane	1	TOP2A	84	0.00724	0.00385	0.00038			FALSE
Fleroxacin	1	TOP2A	84	0.00724	0.00385	0.00038			FALSE
Teniposide	1	TOP2A	84	0.00724	0.00385	0.00038			FALSE
Levofloxacin	1	TOP2A	84	0.00724	0.00385	0.00038			TRUE
Indomethacin	2	PLA2G2A, PTGS2	49	0.00207	0.00207	0.00038			FALSE
Nefazodone	5	SLC6A2, HTR2A, HTR1A, HTR2C, SLC6A4	212	0.00981	0.0064	0.00037			FALSE
Levetiracetam	2	SV2A, CACNA1B	208	0.00965	0.00965	0.00037			FALSE
Thalidomide	4	NFKB1, TNF, FGFR2, CRBN	149	0.00603	0.00603	0.00037			FALSE
Efalizumab	1	ITGAL	83	0.00262	0.00262	0.00037			FALSE
Amantadine	2	GRIN3A, DRD2	169	0.11761	0.00997	0.00036			FALSE
Octreotide	3	SSTR1, SSTR2, SSTR5	167	0.0158	0.00709	0.00035			FALSE
Telmisartan	2	PPARG, AGTR1	87	0.0108	0.00273	0.00035			FALSE
Lapatinib	2	ERBB2, EGFR	250	0.02899	0.0161	0.00034			FALSE
Nilvadipine	3	CACNB2, CACNA2D1, CACNA1C	226	0.01337	0.01337	0.00034			FALSE
Levonorgestrel	3	SRD5A1, PGR, ESR1	170	0.01297	0.0071	0.00034			TRUE
Abiraterone	1	CYP17A1	62	0.00173	0.00173	0.00034			FALSE
Dextromethorphan	2	GRIN3A, SIGMAR1	150	0.08289	0.00929	0.00033			FALSE
Somatropin recombinant	2	PRLR, GHR	145	0.01518	0.01118	0.00033			FALSE
Methoxyflurane	4	GLRA1, GRIA1, GABRA1, KCNA1	144	0.01168	0.0047	0.00033			FALSE
Aprepitant	1	TACR1	60	0.00343	0.00343	0.00033			FALSE
Netupitant	1	TACR1	60	0.00343	0.00343	0.00033			FALSE
Agomelatine	3	MTNR1B, MTNR1A, HTR2C	125	0.00993	0.00777	0.00032			FALSE
Ethopropazine	2	GRIN3A, CHRM1	151	0.06842	0.00926	0.00031			FALSE
Ketamine	1	GRIN3A	132	0.06777	0.00857	0.00031			TRUE
Benzylpenicilloyl Polylysine	2	FCER1G, FCER1A	48	0.01389	0.00135	0.00031			FALSE
Carbidopa	1	DDC	92	0.01081	0.00305	0.00031			TRUE
Zileuton	1	ALOX5	98	0.00304	0.00304	0.00031			FALSE
Diethylcarbamazine	1	ALOX5	98	0.00304	0.00304	0.00031			TRUE
Masoprocol	1	ALOX5	98	0.00304	0.00304	0.00031			FALSE
Quinidine barbiturate	3	SCN5A, GABRA1, GABRA2	274	0.03942	0.01876	0.0003			FALSE
Zoledronic acid	2	FDPS, GGPS1	63	0.01504	0.00161	0.0003			FALSE
Carmustine	1	GSR	75	0.01425	0.00538	0.0003			FALSE
Sodium Tetradecyl Sulfate	2	PROC, PROS1	139	0.01404	0.00687	0.0003			FALSE
Apremilast	3	PDE4A, PDE4B, PDE4D	178	0.00894	0.00639	0.0003			FALSE
Desipramine	3	SLC6A2, HTR2A, SLC6A4	148	0.00785	0.00444	0.0003			FALSE
Nortriptyline	3	SLC6A2, HTR2A, SLC6A4	148	0.00785	0.00444	0.0003			FALSE
Amitriptyline	3	SLC6A2, HTR2A, SLC6A4	148	0.00785	0.00444	0.0003			TRUE
Tocilizumab	1	IL6R	58	0.00577	0.003	0.0003			FALSE
Tafluprost	1	PTGFR	33	0.00191	0.00191	0.0003			FALSE
Travoprost	1	PTGFR	33	0.00191	0.00191	0.0003			FALSE
Dinoprost Tromethamine	1	PTGFR	33	0.00191	0.00191	0.0003			FALSE
Latanoprost	1	PTGFR	33	0.00191	0.00191	0.0003			TRUE
Vorinostat	4	HDAC1, HDAC3, HDAC2, HDAC6	85	0.00311	0.00311	0.00029			FALSE
Sermorelin	1	GHRHR	55	0.00234	0.00234	0.00029			FALSE
Tesamorelin	1	GHRHR	55	0.00234	0.00234	0.00029			FALSE
Sertindole	4	HTR6, HTR2A, DRD2, HTR2C	148	0.05909	0.00532	0.00028			FALSE
Streptokinase	1	PLG	98	0.03193	0.00714	0.00028			TRUE
Tranexamic Acid	1	PLG	98	0.03193	0.00714	0.00028			TRUE
Pegvisomant	1	GHR	88	0.00976	0.00575	0.00028			FALSE
Benzatropine	2	SLC6A3, CHRM1	69	0.0027	0.0027	0.00028			FALSE
Modafinil	1	SLC6A3	50	0.002	0.002	0.00028	80	80	FALSE
Armodafinil	1	SLC6A3	50	0.002	0.002	0.00028			FALSE
Methylphenidate	1	SLC6A3	50	0.002	0.002	0.00028	55	55	FALSE
Fencamfamine	1	SLC6A3	50	0.002	0.002	0.00028			FALSE
Lisdexamfetamine	1	SLC6A3	50	0.002	0.002	0.00028	56	56	FALSE
Deserpidine	1	SLC18A2	44	0.00151	0.00151	0.00028			FALSE
Reserpine	1	SLC18A2	44	0.00151	0.00151	0.00028			FALSE
Tetrabenazine	1	SLC18A2	44	0.00151	0.00151	0.00028			FALSE
Propylhexedrine	1	SLC18A2	44	0.00151	0.00151	0.00028			FALSE
Lercanidipine	1	CACNG1	43	0.2277	0.00366	0.00027			FALSE
Diltiazem	1	CACNG1	43	0.2277	0.00366	0.00027			FALSE
Moxonidine	1	NISCH	177	0.02426	0.00769	0.00027			FALSE
Selexipag	1	PTGIR	32	0.01816	0.00137	0.00027			FALSE
Vapreotide	2	SSTR2, SSTR5	113	0.01402	0.00528	0.00027			FALSE
Azilsartan medoxomil	1	AGTR1	47	0.00967	0.00159	0.00027			FALSE
Tasosartan	1	AGTR1	47	0.00967	0.00159	0.00027			FALSE
Saprisartan	1	AGTR1	47	0.00967	0.00159	0.00027			FALSE
Candesartan	1	AGTR1	47	0.00967	0.00159	0.00027			FALSE
Forasartan	1	AGTR1	47	0.00967	0.00159	0.00027			FALSE
Losartan	1	AGTR1	47	0.00967	0.00159	0.00027			FALSE
Valsartan	1	AGTR1	47	0.00967	0.00159	0.00027	31	93, 31	FALSE
Olmesartan	1	AGTR1	47	0.00967	0.00159	0.00027	42	42, 83	FALSE
Eprosartan	1	AGTR1	47	0.00967	0.00159	0.00027			FALSE
Irbesartan	1	AGTR1	47	0.00967	0.00159	0.00027			FALSE
Butriptyline	3	SLC6A4, HTR2A, HRH1	146	0.00782	0.00472	0.00027			FALSE
Flibanserin	3	DRD4, HTR2A, HTR1A	104	0.00628	0.00363	0.00027			FALSE
Capromab	1	FOLH1	50	0.00384	0.00152	0.00027			FALSE
Tyloxapol	1	LPL	81	0.00348	0.00348	0.00027			FALSE
Procyclidine	4	CHRM4, CHRM3, CHRM2, CHRM1	83	0.00326	0.00326	0.00027			FALSE
Caffeine	2	ADORA1, ADORA2A	61	0.00167	0.00167	0.00027			FALSE
Theobromine	2	ADORA1, ADORA2A	61	0.00167	0.00167	0.00027			FALSE
Phenytoin	2	SCN5A, SCN1A	341	0.04267	0.02208	0.00026			TRUE
Tolcapone	1	COMT	52	0.02665	0.00348	0.00025			FALSE
Darbepoetin alfa	1	EPOR	31	0.0125	0.00111	0.00025	89	89	FALSE
Erythropoietin	1	EPOR	31	0.0125	0.00111	0.00025	62	84, 62	FALSE
Epoetin Zeta	1	EPOR	31	0.0125	0.00111	0.00025			FALSE
Peginesatide	1	EPOR	31	0.0125	0.00111	0.00025			FALSE
Ramelteon	2	MTNR1B, MTNR1A	103	0.00932	0.00716	0.00025			FALSE
Tasimelteon	2	MTNR1B, MTNR1A	103	0.00932	0.00716	0.00025			FALSE
Melatonin	2	MTNR1B, MTNR1A	103	0.00932	0.00716	0.00025			FALSE
Levomilnacipran	2	SLC6A2, SLC6A4	119	0.00716	0.00375	0.00025			FALSE
Venlafaxine	2	SLC6A2, SLC6A4	119	0.00716	0.00375	0.00025			FALSE
Protriptyline	2	SLC6A2, SLC6A4	119	0.00716	0.00375	0.00025			FALSE
Milnacipran	2	SLC6A2, SLC6A4	119	0.00716	0.00375	0.00025			FALSE
Desvenlafaxine	2	SLC6A2, SLC6A4	119	0.00716	0.00375	0.00025			FALSE
Duloxetine	2	SLC6A2, SLC6A4	119	0.00716	0.00375	0.00025	4	4	FALSE
Imipramine	2	SLC6A2, SLC6A4	119	0.00716	0.00375	0.00025			FALSE
Trimipramine	2	SLC6A2, SLC6A4	119	0.00716	0.00375	0.00025			FALSE
Mifepristone	2	NR3C1, PGR	140	0.00652	0.00652	0.00025			TRUE
Nitisinone	1	HPD	63	0.00633	0.00213	0.00025			FALSE
Lenalidomide	2	TNFSF11, CRBN	55	0.00524	0.00132	0.00025			FALSE
Testolactone	1	CYP19A1	94	0.00505	0.00505	0.00025			FALSE
Aminoglutethimide	1	CYP19A1	94	0.00505	0.00505	0.00025			FALSE
Amyl Nitrite	1	NPR1	88	0.00436	0.00436	0.00025			FALSE
Isosorbide Dinitrate	1	NPR1	88	0.00436	0.00436	0.00025			TRUE
Nitroprusside	1	NPR1	88	0.00436	0.00436	0.00025			FALSE
Nitroglycerin	1	NPR1	88	0.00436	0.00436	0.00025			TRUE
Gamma Hydroxybutyric Acid	2	GABRB1, SLC52A2	87	0.00334	0.00334	0.00025			FALSE
Pomalidomide	3	PTGS2, TNF, CRBN	82	0.00286	0.00286	0.00025			FALSE
Hexylcaine	1	SCN5A	246	0.03864	0.01796	0.00024			FALSE
Tocainide	1	SCN5A	246	0.03864	0.01796	0.00024			FALSE
Moricizine	1	SCN5A	246	0.03864	0.01796	0.00024			FALSE
Fosphenytoin	1	SCN5A	246	0.03864	0.01796	0.00024			FALSE
Disopyramide	1	SCN5A	246	0.03864	0.01796	0.00024			FALSE
Indecainide	1	SCN5A	246	0.03864	0.01796	0.00024			FALSE
Carbamazepine	1	SCN5A	246	0.03864	0.01796	0.00024			TRUE
Prilocaine	1	SCN5A	246	0.03864	0.01796	0.00024			FALSE
Mexiletine	1	SCN5A	246	0.03864	0.01796	0.00024			FALSE
Ranolazine	1	SCN5A	246	0.03864	0.01796	0.00024			FALSE
Oxcarbazepine	1	SCN5A	246	0.03864	0.01796	0.00024			FALSE
Quinidine	1	SCN5A	246	0.03864	0.01796	0.00024			FALSE
Encainide	1	SCN5A	246	0.03864	0.01796	0.00024			FALSE
Aprindine	1	SCN5A	246	0.03864	0.01796	0.00024			FALSE
Ethotoin	1	SCN5A	246	0.03864	0.01796	0.00024			FALSE
Ajmaline	1	SCN5A	246	0.03864	0.01796	0.00024			FALSE
Anagrelide	1	PDE3A	105	0.00889	0.00577	0.00024			FALSE
Cilostazol	1	PDE3A	105	0.00889	0.00577	0.00024			FALSE
Amrinone	1	PDE3A	105	0.00889	0.00577	0.00024			FALSE
Enoximone	1	PDE3A	105	0.00889	0.00577	0.00024			FALSE
Milrinone	1	PDE3A	105	0.00889	0.00577	0.00024			FALSE
Trazodone	4	HTR2A, HTR1A, HTR2C, SLC6A4	154	0.00421	0.00421	0.00024			FALSE
Pregabalin	1	CACNA1A	98	0.00415	0.00415	0.00024	27	27	FALSE
Dutasteride	1	SRD5A1	44	0.00343	0.00125	0.00024			FALSE
Anakinra	1	IL1R1	42	0.00239	0.00239	0.00024			FALSE
Mecasermin	1	IGF1R	112	0.00478	0.00478	0.00023			FALSE
Bezafibrate	3	PPARG, PPARD, PPARA	114	0.00314	0.00314	0.00023			FALSE
Carbetocin	1	OXTR	48	0.00291	0.00291	0.00023			FALSE
Oxytocin	1	OXTR	48	0.00291	0.00291	0.00023			TRUE
Icatibant	1	BDKRB2	48	0.00272	0.00272	0.00023			FALSE
Elotuzumab	1	SLAMF7	31	0.00125	0.00125	0.00023			FALSE
Ivermectin	1	GLRA3	45	0.00124	0.00124	0.00023			TRUE
Chlorpromazine	4	ADRA1B, DRD2, HTR1A, HRH1	179	0.0612	0.00648	0.00022			TRUE
Brexpiprazole	5	HTR2A, ADRA1B, DRD2, HTR1A, ADRA2C	167	0.05704	0.00518	0.00022			FALSE
Pertuzumab	1	ERBB2	127	0.02206	0.00908	0.00022			FALSE
Trastuzumab	1	ERBB2	127	0.02206	0.00908	0.00022	95	95	TRUE
Trastuzumab emtansine	1	ERBB2	127	0.02206	0.00908	0.00022			FALSE
Captodiame	3	SIGMAR1, HTR2C, DRD3	81	0.01818	0.00272	0.00022			FALSE
Cyproheptadine	3	HTR2A, HTR2C, HRH1	107	0.00689	0.00378	0.00022			FALSE
Isoprenaline	3	ADRB1, ADRB2, ADRB3	92	0.00552	0.00552	0.00022			FALSE
Naratriptan	4	HTR1D, HTR1F, HTR1A, HTR1B	181	0.02815	0.00991	0.00021			FALSE
Sumatriptan	4	HTR1D, HTR1F, HTR1A, HTR1B	181	0.02815	0.00991	0.00021			FALSE
Zolmitriptan	4	HTR1D, HTR1F, HTR1A, HTR1B	181	0.02815	0.00991	0.00021			FALSE
Eletriptan	3	HTR1D, HTR1F, HTR1B	139	0.02683	0.00856	0.00021			FALSE
Rizatriptan	3	HTR1D, HTR1F, HTR1B	139	0.02683	0.00856	0.00021			FALSE
Metyrosine	1	TH	74	0.00831	0.00831	0.00021			FALSE
Isosorbide Mononitrate	1	GUCY1A2	38	0.00089	0.00089	0.00021			FALSE
Nitric Oxide	1	GUCY1A2	38	0.00089	0.00089	0.00021			FALSE
Riociguat	1	GUCY1A2	38	0.00089	0.00089	0.00021			FALSE
Leflunomide	1	DHODH	65	0.05786	0.00483	0.0002			FALSE
Acamprosate	3	GRM5, GRIN1, GABRA1	105	0.00438	0.00438	0.0002			FALSE
Valproic Acid	2	HDAC9, ABAT	108	0.00329	0.00329	0.0002	97	97	FALSE
Sirolimus	3	MTOR, FGF2, FKBP1A	110	0.00297	0.00297	0.0002			FALSE
Metformin	1	PRKAB1	48	0.0028	0.0028	0.0002	50	50	TRUE
Cinacalcet	1	CASR	83	0.00267	0.00267	0.0002	78	78	FALSE
Lomitapide	1	MTTP	80	0.00245	0.00245	0.0002			FALSE
Tropicamide	1	CHRM4	26	0.00163	0.00163	0.0002			TRUE
Varenicline	1	CHRNA4	109	0.00519	0.00519	0.00019			FALSE
Pergolide	2	DRD2, DRD3	78	0.05477	0.00279	0.00018			FALSE
Domperidone	2	DRD2, DRD3	78	0.05477	0.00279	0.00018			FALSE
Bromocriptine	2	DRD2, DRD3	78	0.05477	0.00279	0.00018			FALSE
Ropinirole	2	DRD2, DRD3	78	0.05477	0.00279	0.00018			FALSE
Danazol	4	PGR, AR, GNRHR, ESR1	214	0.03184	0.0099	0.00018			FALSE
Progesterone	3	NR3C2, PGR, ESR1	204	0.01806	0.01008	0.00018			FALSE
Becaplermin	1	PDGFRB	98	0.00753	0.00753	0.00018			FALSE
Vigabatrin	2	GABBR1, ABAT	101	0.00281	0.00281	0.00018			FALSE
Vorapaxar	1	F2R	58	0.0026	0.0026	0.00018			FALSE
Romidepsin	2	HDAC1, HDAC2	37	0.00075	0.00075	0.00018			FALSE
Metreleptin	1	LEPR	82	0.0101	0.00373	0.00017			FALSE
Histamine Phosphate	3	HRH2, HRH3, HRH1	116	0.00822	0.00512	0.00017			FALSE
Dimetindene	2	CHRM2, HRH1	73	0.00593	0.00282	0.00017			FALSE
Exenatide	1	GLP1R	57	0.00321	0.00321	0.00017			FALSE
Dulaglutide	1	GLP1R	57	0.00321	0.00321	0.00017			FALSE
Liraglutide	1	GLP1R	57	0.00321	0.00321	0.00017	61	61	FALSE
Albiglutide	1	GLP1R	57	0.00321	0.00321	0.00017			FALSE
Baclofen	2	GABBR1, GABBR2	82	0.0025	0.0025	0.00017			FALSE
Everolimus	1	MTOR	90	0.00242	0.00242	0.00017			FALSE
Temsirolimus	1	MTOR	90	0.00242	0.00242	0.00017			FALSE
Pimecrolimus	1	MTOR	90	0.00242	0.00242	0.00017			FALSE
Pranlukast	1	CYSLTR1	35	0.00175	0.00175	0.00017			FALSE
Montelukast	1	CYSLTR1	35	0.00175	0.00175	0.00017			FALSE
Cinalukast	1	CYSLTR1	35	0.00175	0.00175	0.00017			FALSE
Zafirlukast	1	CYSLTR1	35	0.00175	0.00175	0.00017			FALSE
Paramethasone	1	NR3C1	49	0.00168	0.00168	0.00017			FALSE
Mometasone	1	NR3C1	49	0.00168	0.00168	0.00017	24	24	FALSE
Ciclesonide	1	NR3C1	49	0.00168	0.00168	0.00017			FALSE
Prednisone	1	NR3C1	49	0.00168	0.00168	0.00017			FALSE
Methylprednisolone	1	NR3C1	49	0.00168	0.00168	0.00017			TRUE
Loteprednol	1	NR3C1	49	0.00168	0.00168	0.00017			FALSE
Cortisone acetate	1	NR3C1	49	0.00168	0.00168	0.00017			FALSE
Rimexolone	1	NR3C1	49	0.00168	0.00168	0.00017			FALSE
Desonide	1	NR3C1	49	0.00168	0.00168	0.00017			FALSE
Desoximetasone	1	NR3C1	49	0.00168	0.00168	0.00017			FALSE
Beclomethasone dipropionate	1	NR3C1	49	0.00168	0.00168	0.00017			TRUE
Dexamethasone	1	NR3C1	49	0.00168	0.00168	0.00017			TRUE
Prednicarbate	1	NR3C1	49	0.00168	0.00168	0.00017			FALSE
Prednisolone	1	NR3C1	49	0.00168	0.00168	0.00017			TRUE
Triamcinolone	1	NR3C1	49	0.00168	0.00168	0.00017			FALSE
Medrysone	1	NR3C1	49	0.00168	0.00168	0.00017			FALSE
Ulobetasol	1	NR3C1	49	0.00168	0.00168	0.00017			FALSE
Difluprednate	1	NR3C1	49	0.00168	0.00168	0.00017			FALSE
Hydrocortamate	1	NR3C1	49	0.00168	0.00168	0.00017			FALSE
Alclometasone	1	NR3C1	49	0.00168	0.00168	0.00017			FALSE
Fluticasone furoate	1	NR3C1	49	0.00168	0.00168	0.00017			FALSE
Fluticasone Propionate	1	NR3C1	49	0.00168	0.00168	0.00017	6	32, 6	FALSE
Budesonide	1	NR3C1	49	0.00168	0.00168	0.00017	1	1, 26	TRUE
Flurandrenolide	1	NR3C1	49	0.00168	0.00168	0.00017			FALSE
Clobetasol propionate	1	NR3C1	49	0.00168	0.00168	0.00017			FALSE
Amcinonide	1	NR3C1	49	0.00168	0.00168	0.00017			FALSE
Fluorometholone	1	NR3C1	49	0.00168	0.00168	0.00017			FALSE
Fluocinonide	1	NR3C1	49	0.00168	0.00168	0.00017			FALSE
Fluocinolone Acetonide	1	NR3C1	49	0.00168	0.00168	0.00017			FALSE
Clocortolone	1	NR3C1	49	0.00168	0.00168	0.00017			FALSE
Betamethasone	1	NR3C1	49	0.00168	0.00168	0.00017			TRUE
Flunisolide	1	NR3C1	49	0.00168	0.00168	0.00017			FALSE
Flumethasone	1	NR3C1	49	0.00168	0.00168	0.00017			FALSE
[truncated: 473 more rows]

## Sheet: S4 - CAP diff
gene symbol	pharmacogene group	pharmacogene subgroup	n_variants	risk_difference	log_risk_ratio	max_risk_population	min_risk_population	CAP_global	CAP_AFR	CAP_AMR	CAP_SAS	CAP_EAS	CAP_NFE	CAP_FIN
[truncated: 806 more rows]

[truncated: 4 more sheets: S5 - DRP diff, S6 - LoF DRP diff, S7 - AF CPIC, S8 - ExAC Pop]
